# Supplementary material for: 2-Ethyl 4-methyl 5-ethyl-3-methyl-1H-pyrrole-2,4-dicarboxyl­ate
Source: Acta Crystallogr Sect E Struct Rep Online. 2012 Jan 21;68(Pt 2):o483. doi: 10.1107/S1600536812001729 (PMC3275231; doi:10.1107/S1600536812001729)
Supplement: Supplementary file 2 [file e-68-0o483-Isup2.hkl]

#
# h,k,l, Fc-squared, Fo-squared, sigma(Fo-squared) and status flag
#
data_I
_shelx_title ' qq in P-1'
_shelx_refln_list_code          4
_shelx_F_calc_maximum      124.76
_exptl_crystal_F_000       256.00
_reflns_d_resolution_high  0.8410
 
loop_
 _symmetry_equiv_pos_as_xyz
 'x, y, z'
 '-x, -y, -z'
 
_cell_length_a     7.2827
_cell_length_b     8.8573
_cell_length_c    11.1806
_cell_angle_alpha  77.948
_cell_angle_beta   73.135
_cell_angle_gamma  69.970
 
_shelx_F_squared_multiplier     1.000
 
loop_
 _refln_index_h
 _refln_index_k
 _refln_index_l
 _refln_F_squared_calc
 _refln_F_squared_meas
 _refln_F_squared_sigma
 _refln_observed_status
   1   0   0      688.05      776.79     21.29 o
   2   0   0      781.01      919.08     17.40 o
   3   0   0        2.79        4.11      0.20 o
   4   0   0       44.01       30.49      0.79 o
   5   0   0        1.60        0.61      0.15 o
   6   0   0        2.41        2.16      0.24 o
   7   0   0       17.33       17.18      1.02 o
  -7   1   0        1.84        0.97      0.36 o
  -6   1   0        7.10       10.72      0.76 o
  -2   1   0      112.46      112.66     12.07 o
  -1   1   0     1388.68     1440.32     39.15 o
   1   1   0       11.44        9.54      0.30 o
   2   1   0       54.14       43.07      0.91 o
   3   1   0      158.15      174.25      3.42 o
   4   1   0        0.04        0.00      0.12 o
   5   1   0        0.35        0.39      0.12 o
   6   1   0       10.72        7.71      0.39 o
   7   1   0        3.09        4.29      0.49 o
  -7   2   0        5.70        4.58      0.63 o
  -6   2   0        3.54        3.06      0.48 o
  -5   2   0        7.17        8.82      0.46 o
  -4   2   0       50.88       44.39      1.08 o
  -3   2   0       14.04        6.97      0.21 o
  -2   2   0        0.18        0.08      0.05 o
  -1   2   0      347.08      397.52      7.40 o
   0   2   0     1761.73      847.32     23.36 o
   1   2   0       22.96       24.47      0.54 o
   2   2   0        0.89        2.39      0.12 o
   3   2   0        7.17        9.91      0.31 o
   4   2   0      109.66      109.04      2.25 o
   5   2   0        0.14        0.20      0.11 o
   6   2   0        5.04        4.70      0.31 o
   7   2   0        6.62        6.02      0.53 o
   8   2   0        7.86       10.03      0.74 o
  -6   3   0        4.01        3.37      0.55 o
  -5   3   0        1.55        1.99      0.40 o
  -4   3   0       13.72       16.64      0.78 o
  -3   3   0        2.40        2.19      0.15 o
  -2   3   0        0.63        1.39      0.36 o
  -1   3   0      484.51      508.32      9.48 o
   0   3   0      404.30      329.09      9.08 o
   1   3   0      354.64      400.29      7.63 o
   2   3   0     1344.23     1389.44     26.26 o
   3   3   0      110.29      138.98      2.76 o
   4   3   0      119.67       73.04      1.57 o
   5   3   0        0.09        0.03      0.10 o
   6   3   0       17.06       14.13      0.77 o
   7   3   0       10.63       13.82      0.81 o
   8   3   0        1.82        1.96      0.40 o
  -6   4   0        1.25        1.05      0.41 o
  -5   4   0        3.80        3.43      0.50 o
  -4   4   0        0.18        0.00      0.21 o
  -3   4   0       55.90       67.52      2.32 o
  -2   4   0      145.36      156.78      3.78 o
  -1   4   0       70.32       75.12      1.57 o
   0   4   0      442.95      471.43     12.98 o
   1   4   0        3.47        3.80      0.33 o
   2   4   0      291.88      344.67      6.63 o
   3   4   0        0.14        1.14      0.14 o
   4   4   0       10.16        6.14      0.53 o
   5   4   0       48.14       44.30      1.58 o
   6   4   0        0.06        0.19      0.21 o
   7   4   0        4.73        3.59      0.47 o
   8   4   0        0.71        0.00      0.27 o
  -5   5   0        5.86        6.58      0.68 o
  -4   5   0       34.44       31.94      1.45 o
  -3   5   0       30.08       35.27      1.47 o
  -2   5   0       10.63       11.31      0.59 o
  -1   5   0      124.79      141.53      2.84 o
   0   5   0        4.88        5.50      0.36 o
   1   5   0       59.95       62.15      1.36 o
   2   5   0       61.98       82.45      1.73 o
   3   5   0      244.69      237.00      6.58 o
   4   5   0        5.61        4.12      0.40 o
   5   5   0        3.07        3.12      0.38 o
   6   5   0        5.60        5.13      0.50 o
   7   5   0        2.56        1.40      0.35 o
   8   5   0        0.24        0.00      0.27 o
  -4   6   0       70.84       67.14      2.53 o
  -3   6   0        1.44        0.89      0.32 o
  -2   6   0      325.33      299.16      8.64 o
  -1   6   0        0.06        0.25      0.13 o
   0   6   0        8.21       13.79      0.53 o
   1   6   0        4.30        2.71      0.20 o
   2   6   0       87.15       80.14      1.73 o
   3   6   0        0.08        0.00      0.15 o
   4   6   0        6.37        3.74      0.40 o
   5   6   0        7.82        6.71      0.57 o
   6   6   0        5.83        4.96      0.51 o
   7   6   0        0.02        0.09      0.22 o
  -4   7   0        4.40        2.98      0.52 o
  -3   7   0        5.17        5.10      0.58 o
  -2   7   0        0.50        0.82      0.29 o
  -1   7   0        0.05        0.11      0.13 o
   0   7   0        1.99        2.85      0.81 o
   1   7   0       54.72       51.81      1.73 o
   2   7   0        8.36        6.31      0.52 o
   3   7   0        2.50        2.41      0.36 o
   4   7   0       82.58       80.47      2.65 o
   5   7   0        0.00        0.00      0.25 o
   6   7   0        0.16        0.00      0.26 o
   7   7   0        3.47        2.83      0.49 o
  -3   8   0        4.80        5.36      0.62 o
  -2   8   0        3.08        2.92      0.47 o
  -1   8   0        0.24        0.22      0.22 o
   0   8   0        4.10        3.82      0.34 o
   1   8   0        0.13        0.14      0.24 o
   2   8   0       70.59       69.63      2.39 o
   3   8   0       34.55       32.55      1.40 o
   4   8   0        8.61        8.78      0.73 o
   5   8   0        8.09        8.89      0.75 o
   6   8   0        6.11        5.63      0.62 o
   0   9   0       39.49       43.86      1.68 o
   1   9   0        2.21        1.65      0.40 o
   2   9   0        7.29        4.84      0.56 o
   3   9   0        0.65        0.53      0.33 o
   4   9   0       36.74       38.45      1.66 o
   5   9   0       11.30       11.54      0.83 o
   6   9   0        0.27        0.27      0.37 o
   1  10   0        8.03        7.15      0.68 o
   2  10   0        1.12        1.76      0.46 o
   3  10   0        2.17        2.00      0.47 o
   4  10   0        3.85        3.33      0.56 o
  -3 -10   1        0.83        0.41      0.37 o
  -5  -9   1        4.76        5.12      0.63 o
  -4  -9   1        3.17        3.80      0.51 o
  -3  -9   1        0.27        1.17      0.36 o
  -2  -9   1       26.79       26.98      1.27 o
  -1  -9   1       10.27       11.77      0.80 o
   0  -9   1       12.31       14.26      0.88 o
  -6  -8   1        2.96        3.10      0.51 o
  -5  -8   1       19.24       20.64      1.12 o
  -4  -8   1        5.07        5.83      0.60 o
  -3  -8   1       62.98       65.44      2.29 o
  -2  -8   1      168.88      161.04      4.77 o
  -1  -8   1        0.14        0.34      0.26 o
   0  -8   1        0.03        0.01      0.22 o
   1  -8   1        8.80        8.13      0.60 o
   2  -8   1       21.59       23.38      1.19 o
  -7  -7   1       11.57       11.19      0.83 o
  -6  -7   1        0.01        0.00      0.28 o
  -5  -7   1       13.66       15.30      0.92 o
  -4  -7   1      100.60       99.26      3.14 o
  -3  -7   1        9.76       11.79      0.74 o
  -2  -7   1       82.79       78.27      2.52 o
  -1  -7   1       11.71       14.74      0.77 o
   0  -7   1       46.32       44.13      0.90 o
   1  -7   1        1.91        2.76      0.25 o
   2  -7   1        9.38        8.51      0.65 o
   3  -7   1        0.10        0.12      0.25 o
   4  -7   1        4.76        5.08      0.62 o
  -7  -6   1        6.38        5.90      0.61 o
  -6  -6   1       11.84       15.33      0.89 o
  -5  -6   1        1.10        0.91      0.32 o
  -4  -6   1        0.24        0.43      0.25 o
  -3  -6   1        5.98        7.56      0.52 o
  -2  -6   1       95.26       88.50      2.73 o
  -1  -6   1        9.74       13.34      0.44 o
   0  -6   1        1.57        0.39      0.10 o
   1  -6   1       96.55      105.78      1.81 o
   2  -6   1       63.99       64.29      1.49 o
   3  -6   1        1.17        1.38      0.34 o
   4  -6   1       19.21       17.71      1.06 o
  -7  -5   1        3.69        4.05      0.50 o
  -6  -5   1       11.51       12.59      0.80 o
  -5  -5   1        1.76        1.23      0.31 o
  -4  -5   1       45.60       58.63      1.97 o
  -3  -5   1      135.89      131.93      3.84 o
  -2  -5   1        1.21        2.63      0.15 o
  -1  -5   1        8.96       14.08      0.42 o
   0  -5   1      315.84      312.56      6.08 o
   1  -5   1        0.01        0.17      0.11 o
   2  -5   1       23.25       22.85      0.67 o
   3  -5   1        6.89        7.26      0.60 o
   4  -5   1      141.71      148.88      4.72 o
   5  -5   1        3.80        2.89      0.52 o
  -8  -4   1        2.98        3.02      0.47 o
  -7  -4   1        5.40        5.79      0.58 o
  -6  -4   1        2.33        1.40      0.33 o
  -5  -4   1       42.15       37.98      1.42 o
  -4  -4   1       60.41       67.57      2.16 o
  -3  -4   1        0.15        0.26      0.15 o
  -2  -4   1       65.26       76.57      1.57 o
  -1  -4   1      660.37      757.99     14.37 o
   0  -4   1      450.05      517.12      9.87 o
   1  -4   1       28.10       26.43      0.67 o
   2  -4   1       74.88       84.51      1.78 o
   3  -4   1       65.15       68.97      1.52 o
   4  -4   1        1.63        1.02      0.30 o
   5  -4   1        5.90        7.91      0.67 o
   6  -4   1        5.06        5.88      0.71 o
  -8  -3   1        2.61        3.08      0.46 o
  -7  -3   1        3.96        4.00      0.46 o
  -6  -3   1        0.34        0.60      0.26 o
  -5  -3   1       22.45       20.21      0.91 o
  -4  -3   1       34.96       22.89      0.89 o
  -3  -3   1      155.92      151.49      2.99 o
  -2  -3   1       99.59      101.36      2.89 o
  -1  -3   1       40.43       23.72      0.56 o
   0  -3   1      686.51      609.41     11.57 o
   1  -3   1        9.09       13.04      0.38 o
   2  -3   1       62.39       68.32      1.44 o
   3  -3   1       29.63       31.41      0.78 o
   4  -3   1       26.91       23.03      1.09 o
   5  -3   1        1.66        4.15      0.51 o
   6  -3   1        4.51        6.80      0.68 o
  -8  -2   1        1.16        1.20      0.36 o
  -7  -2   1        2.73        3.60      0.46 o
  -6  -2   1        0.12        0.19      0.20 o
  -5  -2   1       14.62       16.96      0.55 o
  -4  -2   1       93.08       80.01      1.71 o
  -3  -2   1        9.91        5.86      0.23 o
  -2  -2   1       58.53       50.88      1.06 o
  -1  -2   1       74.47       82.12      2.31 o
   0  -2   1     3132.57     3472.10     94.69 o
   1  -2   1        3.36       10.10      0.30 o
   2  -2   1      497.21      474.26      8.85 o
   3  -2   1      107.93      133.60      2.14 o
   4  -2   1        0.61        0.28      0.10 o
   5  -2   1        0.05        0.26      0.21 o
   6  -2   1        9.44       10.11      0.77 o
   7  -2   1        0.16        0.76      0.41 o
  -7  -1   1        1.13        0.93      0.31 o
  -6  -1   1       59.81       64.70      1.56 o
  -5  -1   1        4.39        3.61      0.26 o
  -4  -1   1        0.14        0.08      0.09 o
  -3  -1   1        2.35        1.58      0.25 o
  -2  -1   1      758.00      781.16     14.76 o
  -1  -1   1      730.65      758.91     14.49 o
   0  -1   1      491.58      501.34     13.81 o
   1  -1   1        4.79        9.94      0.28 o
   2  -1   1     1020.79      888.15     16.84 o
   3  -1   1       16.69       29.70      0.71 o
   4  -1   1       40.10       32.69      0.82 o
   5  -1   1       11.27        7.96      0.36 o
   6  -1   1       12.05        9.26      0.72 o
   7  -1   1        0.78        1.73      0.43 o
  -7   0   1        4.54        6.86      0.73 o
  -6   0   1        1.30        0.47      0.18 o
  -5   0   1       12.22       12.07      0.47 o
  -4   0   1        0.08        0.36      0.25 o
  -3   0   1        0.03        0.00      0.06 o
  -2   0   1       52.31       47.59      1.03 o
  -1   0   1      329.15      286.90      5.47 o
   1   0   1      162.72      154.57      4.30 o
   2   0   1     2204.20     2363.37     64.85 o
   3   0   1       72.77       67.80      1.58 o
   4   0   1        0.11        0.00      0.08 o
   5   0   1        2.32        3.64      0.25 o
   6   0   1        3.61        3.35      0.27 o
   7   0   1        6.83        8.91      0.74 o
   8   0   1        0.02        0.46      0.35 o
  -7   1   1        0.67        0.64      0.36 o
  -6   1   1       12.24       13.77      0.56 o
  -5   1   1       36.51       34.33      1.42 o
  -4   1   1        0.33        0.97      0.15 o
  -3   1   1       22.68       20.22      0.56 o
  -2   1   1       66.72       67.08      1.41 o
  -1   1   1      402.88      407.03      7.74 o
   0   1   1     2391.91     2714.17     52.42 o
   1   1   1      966.44      985.59     27.06 o
   2   1   1    15564.68    15705.31    574.78 o
   3   1   1       83.84      103.20      2.08 o
   4   1   1      132.11      147.60      2.97 o
   5   1   1       13.07       12.97      0.46 o
   6   1   1        0.66        0.00      0.14 o
   7   1   1        2.08        0.57      0.19 o
   8   1   1        1.60        1.32      0.42 o
  -7   2   1       24.65       25.66      1.35 o
  -6   2   1        7.14        4.77      0.56 o
  -5   2   1        8.75        8.52      0.42 o
  -4   2   1       53.63       58.69      1.54 o
  -3   2   1      320.33      368.68      7.15 o
  -2   2   1      793.62      784.74     14.90 o
  -1   2   1      128.82       87.70      1.78 o
   0   2   1      506.97      550.04     15.01 o
   1   2   1      920.34      860.67     16.31 o
   2   2   1      275.97      260.49      5.00 o
   3   2   1       19.35        9.90      0.32 o
   4   2   1        2.10        6.41      0.37 o
   5   2   1        9.29       10.62      0.41 o
   6   2   1        1.61        2.64      0.30 o
   7   2   1        0.08        0.24      0.16 o
  -6   3   1        5.76        6.96      0.70 o
  -5   3   1        5.99        4.95      0.55 o
  -4   3   1       20.38       18.99      0.96 o
  -3   3   1       10.36        9.78      1.63 o
  -2   3   1       23.63       25.65      0.61 o
  -1   3   1       15.16       12.30      0.57 o
   0   3   1      307.76      370.49     10.21 o
   1   3   1      519.32      545.73     14.90 o
   2   3   1      100.39       69.78      1.44 o
   3   3   1        0.34        0.62      0.09 o
   4   3   1        0.41        0.08      0.09 o
   5   3   1        3.15        2.52      0.20 o
   6   3   1       10.05        9.35      0.41 o
   7   3   1        0.41        0.00      0.19 o
   8   3   1        0.34        0.43      0.26 o
  -6   4   1        0.01        0.00      0.27 o
  -5   4   1        0.06        0.00      0.24 o
  -4   4   1       13.23       15.24      0.89 o
  -3   4   1       24.23       22.20      1.04 o
  -2   4   1       13.07       16.31      0.46 o
  -1   4   1        6.33       13.41      0.63 o
   0   4   1        4.20       14.49      0.62 o
   1   4   1      232.37      220.24      6.15 o
   2   4   1       34.95       42.52      0.95 o
   3   4   1       59.45       76.81      1.97 o
   4   4   1       97.65      101.24      2.11 o
   5   4   1       47.28       52.71      1.24 o
   6   4   1       13.05        9.18      0.62 o
   7   4   1        0.88        0.98      0.29 o
   8   4   1        0.67        1.02      0.33 o
  -5   5   1        1.23        0.20      0.32 o
  -4   5   1        0.31        0.02      0.21 o
  -3   5   1        9.43        9.70      0.67 o
  -2   5   1       30.74       29.68      1.23 o
  -1   5   1      219.90      223.92      4.34 o
   0   5   1      159.24      213.81      6.10 o
   1   5   1       17.63       13.54      0.43 o
   2   5   1      352.31      386.12      7.45 o
   3   5   1       66.85       70.59      2.18 o
   4   5   1       25.76       32.04      0.81 o
   5   5   1        0.29        0.64      0.25 o
   6   5   1        0.31        0.51      0.26 o
   7   5   1        8.90        7.64      0.60 o
   8   5   1        0.04        0.29      0.26 o
  -4   6   1       19.42       18.34      1.08 o
  -3   6   1        8.75        9.24      0.71 o
  -2   6   1      191.35      161.37      4.93 o
  -1   6   1       43.23       45.11      1.09 o
   0   6   1       33.37       33.06      1.24 o
   1   6   1       58.51       62.95      1.43 o
   2   6   1       15.88       15.57      0.49 o
   3   6   1       14.67       20.01      0.93 o
   4   6   1       10.27       14.82      0.79 o
   5   6   1       63.14       51.66      1.85 o
   6   6   1       10.51       11.94      0.77 o
   7   6   1        1.23        1.75      0.40 o
   8   6   1        1.64        1.25      0.36 o
  -4   7   1        2.99        3.06      0.53 o
  -3   7   1       17.10       12.86      0.88 o
  -2   7   1      136.16      126.50      4.05 o
  -1   7   1        0.01        0.00      0.18 o
   0   7   1      231.76      218.77      6.36 o
   1   7   1       23.17       29.90      1.22 o
   2   7   1        0.26        0.51      0.21 o
   3   7   1        0.04        0.15      0.20 o
   4   7   1        4.82        6.04      0.55 o
   5   7   1        9.09        8.28      0.66 o
   6   7   1        1.15        0.59      0.30 o
   7   7   1        0.01        0.31      0.30 o
  -3   8   1        0.29        0.44      0.29 o
  -2   8   1        9.84        7.64      0.65 o
  -1   8   1        0.90        0.46      0.28 o
   0   8   1       26.91       27.14      1.82 o
   1   8   1        1.15        2.07      0.40 o
   2   8   1       15.33       13.49      0.80 o
   3   8   1        0.43        0.00      0.26 o
   4   8   1        6.63        5.65      0.57 o
   5   8   1        1.74        1.66      0.40 o
   6   8   1       16.72       16.59      0.99 o
   7   8   1        0.90        0.68      0.35 o
  -1   9   1        5.12        6.39      0.63 o
   1   9   1        2.04        1.28      0.38 o
   2   9   1        0.17        0.57      0.32 o
   3   9   1        0.53        0.33      0.32 o
   4   9   1       48.65       49.91      1.98 o
   5   9   1       23.16       21.97      1.18 o
   6   9   1        0.55        0.49      0.35 o
   1  10   1       20.58       22.63      1.23 o
   2  10   1       20.80       22.97      1.25 o
   3  10   1        0.85        0.43      0.36 o
   4  10   1       11.53       10.69      0.84 o
  -5  -9   2        1.91        2.57      0.50 o
  -4  -9   2       10.20       10.80      0.82 o
  -3  -9   2        0.25        0.17      0.32 o
  -2  -9   2        0.28        0.00      0.18 o
  -1  -9   2        0.03        0.02      0.25 o
   0  -9   2        0.02        0.00      0.26 o
   1  -9   2        0.30        0.22      0.29 o
  -6  -8   2        0.01        0.09      0.32 o
  -5  -8   2        4.96        4.09      0.55 o
  -4  -8   2        0.14        0.00      0.28 o
  -3  -8   2       10.09        7.90      0.63 o
  -2  -8   2       66.24       65.63      2.24 o
  -1  -8   2        0.08        0.41      0.26 o
   0  -8   2       47.83       43.43      1.64 o
   1  -8   2        4.95        6.29      0.53 o
  -6  -7   2        0.06        0.41      0.34 o
  -5  -7   2        8.18        8.62      0.67 o
  -4  -7   2        5.92        4.96      0.53 o
  -3  -7   2       24.93       22.83      1.06 o
  -2  -7   2        0.84        1.48      0.30 o
  -1  -7   2      155.14      165.56      3.34 o
   0  -7   2      207.88      182.27      5.08 o
   1  -7   2        0.15        0.06      0.12 o
   2  -7   2        0.05        0.00      0.14 o
   3  -7   2        2.78        3.52      0.48 o
   4  -7   2        1.67        3.36      0.55 o
  -7  -6   2       11.03       11.02      0.82 o
  -6  -6   2        6.61        6.96      0.64 o
  -5  -6   2       48.78       51.81      1.90 o
  -4  -6   2        0.33        1.95      0.34 o
  -3  -6   2        6.17        5.53      0.48 o
  -2  -6   2      562.09      534.73     14.35 o
  -1  -6   2        2.86        2.47      0.31 o
   0  -6   2      150.59      133.48      2.22 o
   1  -6   2        1.17        0.54      0.14 o
   2  -6   2        6.07        5.39      0.33 o
   3  -6   2        1.99        2.65      0.43 o
   4  -6   2        0.49        0.83      0.33 o
  -7  -5   2        0.00        0.03      0.24 o
  -6  -5   2        0.21        0.33      0.27 o
  -5  -5   2        2.34        2.81      0.41 o
  -4  -5   2       10.20       13.08      0.72 o
  -3  -5   2       11.38       11.87      0.64 o
  -2  -5   2       35.99       30.05      1.11 o
  -1  -5   2        5.66        7.70      0.28 o
   0  -5   2        0.57        1.57      0.13 o
   1  -5   2        8.60       13.66      0.37 o
   2  -5   2        9.07        6.61      0.33 o
   3  -5   2       20.81       23.28      0.75 o
   4  -5   2       70.21       64.30      2.39 o
   5  -5   2        0.80        0.29      0.29 o
  -7  -4   2        0.01        0.00      0.25 o
  -6  -4   2        1.28        1.12      0.32 o
  -5  -4   2        7.34        5.19      0.47 o
  -4  -4   2       21.42       22.14      0.95 o
  -3  -4   2        4.86        4.30      0.37 o
  -2  -4   2      333.68      351.20      9.46 o
  -1  -4   2      486.98      626.75     11.91 o
   0  -4   2       42.21       28.36      0.56 o
   1  -4   2        3.99        1.36      0.11 o
   2  -4   2       76.56       76.67      1.66 o
   3  -4   2        6.20        6.58      0.33 o
   4  -4   2       14.85       12.88      0.80 o
   5  -4   2        2.71        2.76      0.46 o
   6  -4   2       31.24       34.57      1.67 o
  -7  -3   2        0.12        0.50      0.30 o
  -6  -3   2       13.55       14.63      0.83 o
  -5  -3   2       20.78       22.87      1.03 o
  -4  -3   2        1.19        0.03      0.16 o
  -3  -3   2      492.94      524.39     10.01 o
  -2  -3   2      125.63      124.17      3.51 o
  -1  -3   2       16.49       18.63      0.43 o
   0  -3   2      340.62      412.47      6.30 o
   1  -3   2      398.97      432.75      6.61 o
   2  -3   2      399.58      450.89      8.49 o
   3  -3   2        0.88        2.01      0.18 o
   4  -3   2       58.29       57.00      1.31 o
   5  -3   2       18.61       19.23      1.06 o
   6  -3   2        1.52        2.58      0.50 o
  -7  -2   2        2.41        1.94      0.38 o
  -6  -2   2        0.79        0.89      0.29 o
  -5  -2   2       18.86       21.18      0.95 o
  -4  -2   2       52.28       46.50      1.09 o
  -3  -2   2        5.44        1.75      0.13 o
  -2  -2   2      573.32      560.64     15.31 o
  -1  -2   2      344.93      320.80      8.53 o
   0  -2   2      248.04      264.23      4.05 o
   1  -2   2      156.98      135.36      2.62 o
   2  -2   2      136.85      138.03      2.71 o
   3  -2   2       15.70       35.43      0.66 o
   4  -2   2       14.76        7.16      0.32 o
   5  -2   2        0.04        0.44      0.26 o
   6  -2   2        3.33        3.22      0.48 o
   7  -2   2        0.05        0.14      0.32 o
  -7  -1   2        5.24        6.06      0.57 o
  -6  -1   2       17.28       12.42      0.52 o
  -5  -1   2       12.98       20.62      0.65 o
  -4  -1   2        3.78        4.04      0.27 o
  -3  -1   2       16.65       13.33      0.86 o
  -2  -1   2      232.89      239.82      4.63 o
  -1  -1   2     1012.73     1153.58     22.09 o
   0  -1   2        0.33        0.00      0.04 o
   1  -1   2        0.23        0.03      0.05 o
   2  -1   2       31.68       37.34      0.82 o
   3  -1   2       72.68       68.42      1.15 o
   4  -1   2       36.10       33.27      0.81 o
   5  -1   2        2.19        5.28      0.50 o
   6  -1   2        3.20        3.13      0.46 o
   7  -1   2        0.08        0.00      0.27 o
  -7   0   2        7.52        6.42      0.60 o
  -6   0   2        0.45        0.60      0.19 o
  -5   0   2       13.24       10.99      0.52 o
  -4   0   2      226.46      250.33      4.96 o
  -3   0   2        8.24       11.55      0.38 o
  -2   0   2       73.58       92.21      1.87 o
  -1   0   2       14.00        6.71      0.21 o
   0   0   2      335.61      193.70      5.37 o
   1   0   2      859.46      784.67     14.53 o
   2   0   2      466.43      386.52      7.20 o
   3   0   2       16.65       15.64      0.42 o
   4   0   2       71.58       63.48      1.39 o
   5   0   2        3.98        6.18      0.31 o
   6   0   2       13.64        8.90      0.67 o
   7   0   2        3.92        4.82      0.58 o
   8   0   2        1.66        1.23      0.45 o
  -7   1   2        6.13        6.74      0.45 o
  -6   1   2       22.54       21.57      0.75 o
  -5   1   2       39.68       49.12      1.25 o
  -4   1   2        8.49       12.02      0.45 o
  -3   1   2        0.56        0.48      0.11 o
  -2   1   2      317.11      360.38      6.93 o
  -1   1   2       62.32       82.50      1.67 o
   0   1   2      516.28      471.29      8.94 o
   2   1   2     9010.00     8301.09    196.37 o
   3   1   2      310.41      316.83      6.09 o
   4   1   2      367.36      448.75      8.62 o
   5   1   2        1.34        1.06      0.16 o
   6   1   2        1.56        1.22      0.19 o
   7   1   2        4.81        6.88      0.63 o
   8   1   2        1.31        0.88      0.38 o
  -6   2   2       17.63       19.72      0.73 o
  -5   2   2        0.49        0.38      0.17 o
  -4   2   2        0.79        0.97      0.17 o
  -3   2   2       31.29       36.44      0.92 o
  -2   2   2        7.74       11.63      0.38 o
  -1   2   2      404.19      380.01      7.29 o
   0   2   2        9.24        3.99      0.26 o
   1   2   2       14.98       12.34      0.47 o
   2   2   2     2032.92     2147.97     40.75 o
   3   2   2       17.66       21.01      0.91 o
   4   2   2      660.37      672.09     12.80 o
   5   2   2       13.70       15.15      0.51 o
   6   2   2        7.26        9.27      0.43 o
   7   2   2        2.42        2.19      0.25 o
   8   2   2        0.70        0.48      0.32 o
  -6   3   2        4.59        4.34      0.57 o
  -5   3   2       58.46       61.73      1.54 o
  -4   3   2        3.78        5.90      0.35 o
  -3   3   2       37.30       42.16      1.06 o
  -2   3   2      178.83      202.78      5.96 o
  -1   3   2      654.96      721.92     19.81 o
   0   3   2      632.00      718.04     19.62 o
   1   3   2       69.60       51.69      1.58 o
   2   3   2      242.66      216.39      4.21 o
   3   3   2        9.17       15.64      0.79 o
   4   3   2       38.98       40.22      0.95 o
   5   3   2        3.24        3.50      0.23 o
   6   3   2        5.63        5.64      0.33 o
   7   3   2        0.02        0.00      0.14 o
   8   3   2        0.53        0.58      0.28 o
  -6   4   2       11.67       11.76      0.91 o
  -5   4   2        7.58        7.75      0.68 o
  -4   4   2       35.15       38.44      1.07 o
  -3   4   2        9.66        9.51      0.64 o
  -2   4   2       45.53       42.58      1.56 o
  -1   4   2       16.24       13.51      0.65 o
   0   4   2       20.16       19.57      0.77 o
   1   4   2       86.94      106.89      3.11 o
   2   4   2      296.75      280.45      5.44 o
   3   4   2       13.51       10.08      0.35 o
   4   4   2       34.51       40.45      0.97 o
   5   4   2        0.03        0.33      0.12 o
   6   4   2        0.26        0.00      0.12 o
   7   4   2        2.85        2.89      0.40 o
   8   4   2        1.19        0.61      0.29 o
  -5   5   2        2.58        3.30      0.53 o
  -4   5   2       14.17       14.48      0.91 o
  -3   5   2        2.72        1.75      0.36 o
  -2   5   2        8.93        9.95      0.63 o
  -1   5   2        8.84        9.59      0.58 o
   0   5   2       23.78       30.50      1.13 o
   1   5   2       19.88       29.93      1.07 o
   2   5   2       70.21       72.66      1.57 o
   3   5   2        5.72       11.05      0.38 o
   4   5   2      108.29      132.88      2.74 o
   5   5   2        0.29        0.09      0.11 o
   6   5   2        2.09        1.83      0.35 o
   7   5   2        9.91       10.14      0.72 o
   8   5   2        0.14        0.27      0.27 o
  -4   6   2        0.80        1.36      0.40 o
  -3   6   2        6.82        5.94      0.60 o
  -2   6   2       10.36        8.58      0.64 o
  -1   6   2       55.63       56.91      2.01 o
   0   6   2       13.59       14.03      0.70 o
   1   6   2      177.24      191.17      5.51 o
   2   6   2       44.66       46.26      1.11 o
   3   6   2        0.18        0.00      0.08 o
   4   6   2       68.86       85.39      2.74 o
   5   6   2       31.56       29.13      1.25 o
   6   6   2        1.67        1.50      0.34 o
   7   6   2        0.13        0.25      0.27 o
   8   6   2        0.79        0.60      0.30 o
  -3   7   2        4.51        4.63      0.58 o
  -2   7   2       98.81       93.25      3.17 o
  -1   7   2        6.52        6.88      0.60 o
   0   7   2      423.18      396.23      7.93 o
   1   7   2        6.36        6.81      0.48 o
   2   7   2       27.63       23.49      0.70 o
   3   7   2        0.76        0.28      0.21 o
   4   7   2        8.40        7.43      0.60 o
   5   7   2        1.50        2.19      0.40 o
   6   7   2        4.70        5.61      0.56 o
   7   7   2        9.26        8.44      0.73 o
  -2   8   2        9.13        8.27      0.72 o
  -1   8   2       19.14       16.75      0.94 o
   0   8   2       57.81       61.39      2.22 o
   1   8   2        0.09        0.31      0.17 o
   2   8   2       45.09       44.41      1.73 o
   3   8   2       31.05       33.79      1.43 o
   4   8   2        1.17        1.09      0.35 o
   5   8   2        2.18        2.21      0.45 o
   6   8   2       14.18       16.95      0.99 o
   7   8   2        1.81        1.94      0.46 o
  -1   9   2        1.80        2.02      0.30 o
   0   9   2       10.03        9.64      0.52 o
   1   9   2        0.58        0.79      0.36 o
   2   9   2        8.54        8.63      0.74 o
   3   9   2        1.16        1.79      0.42 o
   4   9   2       24.24       27.84      1.35 o
   5   9   2        4.62        4.79      0.61 o
   6   9   2        0.49        0.07      0.33 o
   1  10   2        0.00        0.59      0.37 o
   2  10   2       12.15       13.29      0.96 o
   3  10   2        1.46        1.27      0.45 o
   4  10   2        0.72        0.29      0.36 o
   5  10   2        0.12        0.04      0.37 o
  -4  -9   3        3.09        2.11      0.46 o
  -3  -9   3        5.49        5.03      0.58 o
  -2  -9   3        5.49        5.99      0.63 o
  -1  -9   3       10.28        9.92      0.75 o
   0  -9   3        0.00        0.00      0.25 o
  -5  -8   3        0.56        0.01      0.29 o
  -4  -8   3        6.72        5.85      0.59 o
  -3  -8   3        3.88        3.85      0.48 o
  -2  -8   3       13.18       11.69      0.54 o
  -1  -8   3        1.16        2.42      0.42 o
   0  -8   3        4.08        5.77      0.56 o
   1  -8   3        4.94        4.64      0.52 o
   2  -8   3        2.02        3.02      0.43 o
  -6  -7   3        5.11        5.30      0.64 o
  -5  -7   3        4.03        3.97      0.51 o
  -4  -7   3        5.66        7.80      0.63 o
  -3  -7   3       20.33       20.29      0.99 o
  -2  -7   3       51.66       46.89      1.67 o
  -1  -7   3       27.02       24.93      0.76 o
   0  -7   3      210.83      194.67      5.44 o
   1  -7   3        0.28        0.27      0.25 o
   2  -7   3       18.78       15.53      0.60 o
   3  -7   3        0.04        0.41      0.28 o
  -6  -6   3       12.03       12.38      0.84 o
  -5  -6   3       58.76       60.08      2.15 o
  -4  -6   3        1.33        0.96      0.32 o
  -3  -6   3       52.06       50.26      1.75 o
  -2  -6   3       33.86       31.49      1.22 o
  -1  -6   3       29.09       22.48      0.85 o
   0  -6   3       92.91       83.52      2.57 o
   1  -6   3      103.87      108.37      2.31 o
   2  -6   3       83.90       78.21      1.78 o
   3  -6   3        0.00        0.00      0.14 o
   4  -6   3        0.05        0.26      0.28 o
  -7  -5   3        3.37        2.81      0.50 o
  -6  -5   3        4.73        6.44      0.63 o
  -5  -5   3       31.99       31.68      1.35 o
  -4  -5   3       42.11       46.50      1.69 o
  -3  -5   3      136.28      142.52      4.15 o
  -2  -5   3        3.43        3.75      0.34 o
  -1  -5   3        0.29        0.53      0.13 o
   0  -5   3      605.99      604.97      9.26 o
   1  -5   3        0.30        0.35      0.25 o
   2  -5   3       30.99       29.20      0.82 o
   3  -5   3       10.91       11.24      0.76 o
   4  -5   3        4.04        4.33      0.52 o
   5  -5   3        0.01        0.00      0.27 o
  -7  -4   3        1.20        1.45      0.41 o
  -6  -4   3        0.24        0.00      0.22 o
  -5  -4   3        0.85        1.39      0.33 o
  -4  -4   3        0.04        0.04      0.17 o
  -3  -4   3       44.01       39.17      1.38 o
  -2  -4   3        1.63        0.64      0.19 o
  -1  -4   3      117.82      178.24      2.82 o
   0  -4   3      190.95      228.51      3.58 o
   1  -4   3        2.70        3.32      0.24 o
   2  -4   3       65.44       57.51      1.47 o
   3  -4   3        0.01        0.12      0.34 o
   4  -4   3        0.70        0.10      0.21 o
   5  -4   3        0.02        0.50      0.29 o
   6  -4   3       26.38       27.01      1.44 o
  -7  -3   3        9.13        9.05      0.73 o
  -6  -3   3        3.10        1.87      0.37 o
  -5  -3   3        2.53        3.26      0.40 o
  -4  -3   3        0.22        0.09      0.16 o
  -3  -3   3       19.39       21.08      0.87 o
  -2  -3   3      147.29      178.88      4.96 o
  -1  -3   3      195.17      182.28      2.86 o
   0  -3   3      159.64      175.39      2.76 o
   1  -3   3      543.27      671.19     12.26 o
   2  -3   3      133.54      138.49      2.77 o
   3  -3   3       12.82       15.60      0.51 o
   4  -3   3        2.97        2.28      0.35 o
   5  -3   3        7.47        8.44      0.66 o
   6  -3   3        5.86        6.06      0.66 o
  -7  -2   3        5.23        6.73      0.64 o
  -6  -2   3        6.25        5.86      0.55 o
  -5  -2   3        3.87        7.67      0.57 o
  -4  -2   3        0.65        2.33      0.30 o
  -3  -2   3       62.64       75.77      1.59 o
  -2  -2   3       28.40       29.15      1.33 o
  -1  -2   3     1146.85     1264.30     19.07 o
   0  -2   3       28.60       42.20      0.73 o
   1  -2   3        9.94        9.63      0.31 o
   2  -2   3      143.96      196.10      3.80 o
   3  -2   3       32.08       35.33      0.87 o
   4  -2   3       69.91       74.13      1.63 o
   5  -2   3        0.72        0.87      0.28 o
   6  -2   3       16.95       14.19      0.94 o
   7  -2   3        3.73        3.51      0.59 o
  -7  -1   3        5.90        6.08      0.62 o
  -6  -1   3        3.92        3.53      0.45 o
  -5  -1   3       13.15       11.58      0.46 o
  -4  -1   3       28.30       29.26      0.78 o
  -3  -1   3       52.05       57.33      1.27 o
  -2  -1   3      377.51      442.83      6.94 o
  -1  -1   3      240.33      247.31      8.85 o
   0  -1   3      869.81      960.55     14.56 o
   1  -1   3      461.12      411.07     12.93 o
   2  -1   3      487.34      564.16     10.52 o
   3  -1   3       69.80       71.91      1.53 o
   4  -1   3        5.02        1.35      0.16 o
   5  -1   3       36.96       47.39      1.80 o
   6  -1   3        7.85        5.36      0.56 o
   7  -1   3        1.16        2.12      0.44 o
  -7   0   3       12.33       13.02      0.88 o
  -6   0   3        0.29        0.14      0.26 o
  -5   0   3        1.17        1.30      0.37 o
  -4   0   3      259.18      231.40      4.62 o
  -3   0   3       58.21       82.17      1.76 o
  -2   0   3        7.66        4.54      0.16 o
  -1   0   3      355.09      312.22      5.73 o
   0   0   3      481.87      425.96     23.81 o
   1   0   3      285.88      271.78      5.10 o
   2   0   3        1.43        0.00      0.06 o
   3   0   3        6.92       14.30      0.32 o
   4   0   3      150.35      121.49      2.81 o
   5   0   3       30.02       31.92      1.32 o
   6   0   3        0.04        0.13      0.22 o
   7   0   3        0.02        0.10      0.27 o
   8   0   3        2.18        1.94      0.48 o
  -7   1   3        8.13        7.51      0.62 o
  -6   1   3        8.49       10.63      0.53 o
  -5   1   3        0.01        0.18      0.19 o
  -4   1   3       29.84       32.84      0.94 o
  -3   1   3       37.54       38.47      0.95 o
  -2   1   3      164.08      199.38      3.93 o
  -1   1   3       77.91       77.49      1.31 o
   0   1   3      102.89      134.61      2.11 o
   1   1   3      246.41      272.58      7.53 o
   2   1   3      409.11      367.98      7.01 o
   3   1   3        2.48        0.55      0.11 o
   4   1   3       18.89       29.44      0.75 o
   5   1   3       17.64       16.78      0.53 o
   6   1   3        2.83        2.02      0.38 o
   7   1   3        0.24        0.00      0.25 o
   8   1   3        2.62        1.80      0.46 o
  -6   2   3        1.33        1.26      0.26 o
  -5   2   3        0.89        0.65      0.19 o
  -4   2   3       54.73       54.78      1.96 o
  -3   2   3       87.48      104.00      2.23 o
  -2   2   3      157.02      157.94      3.19 o
  -1   2   3       60.65       40.02      0.92 o
   0   2   3     1015.26     1190.87     32.39 o
   1   2   3       79.97       83.10      2.42 o
   2   2   3      375.46      439.40     12.07 o
   3   2   3      154.05      167.50     12.85 o
   4   2   3     2505.36     2560.79     69.50 o
   5   2   3       81.55       90.13      2.84 o
   6   2   3       28.45       25.79      3.32 o
   7   2   3        0.58        0.20      0.28 o
   8   2   3        1.02        1.07      0.41 o
  -6   3   3        1.31        1.31      0.27 o
  -5   3   3       64.90       65.69      1.65 o
  -4   3   3       89.10       92.63      2.10 o
  -3   3   3        8.03        7.79      0.49 o
  -2   3   3      142.89      126.65      2.63 o
  -1   3   3      188.17      198.59      5.68 o
   0   3   3      316.82      327.55      9.11 o
   1   3   3       50.32       43.70      1.39 o
   2   3   3       31.56       44.19      1.39 o
   3   3   3      217.32      206.96      4.07 o
   4   3   3      290.72      318.10      9.62 o
   5   3   3        2.84        1.90      0.30 o
   6   3   3       23.54       19.17      0.64 o
   7   3   3        2.21        1.44      0.31 o
  -5   4   3       36.01       35.57      1.81 o
  -4   4   3       14.26       13.31      0.57 o
  -3   4   3       42.86       51.71      1.30 o
  -2   4   3      105.12      110.82      3.45 o
  -1   4   3      126.95      127.01      3.81 o
   0   4   3      151.15      189.35      5.45 o
   1   4   3       40.81       49.90      1.59 o
   2   4   3        4.22        4.65      0.30 o
   3   4   3        1.24        4.91      0.43 o
   4   4   3       32.75       21.38      0.61 o
   5   4   3        0.21        1.42      0.17 o
   6   4   3        0.79        0.81      0.19 o
   7   4   3        0.20        0.25      0.16 o
   8   4   3        1.68        1.61      0.34 o
  -5   5   3        8.17        8.41      0.76 o
  -4   5   3        6.71        8.07      0.68 o
  -3   5   3        0.27        0.77      0.28 o
  -2   5   3       49.55       49.01      1.82 o
  -1   5   3       30.38       30.87      1.23 o
   0   5   3       56.56       55.95      1.88 o
   1   5   3       60.84       52.41      1.71 o
   2   5   3       13.63       17.60      0.71 o
   3   5   3       81.51      110.96      2.32 o
   4   5   3       27.42       21.02      0.62 o
   5   5   3        1.98        2.22      0.33 o
   6   5   3       20.52       21.49      1.02 o
   7   5   3        0.20        0.00      0.18 o
   8   5   3        0.00        0.00      0.20 o
  -4   6   3        4.29        4.13      0.57 o
  -3   6   3        0.85        1.08      0.35 o
  -2   6   3       50.19       49.10      1.89 o
  -1   6   3        4.97        3.91      0.43 o
   0   6   3        1.52        1.80      0.30 o
   1   6   3       28.80       29.82      1.13 o
   2   6   3       35.15       35.77      0.92 o
   3   6   3       15.25       18.37      0.57 o
   4   6   3       22.00       24.71      0.78 o
   5   6   3        0.36        0.10      0.20 o
   6   6   3       27.18       32.75      1.37 o
   7   6   3        0.11        0.18      0.25 o
   8   6   3        0.02        0.26      0.27 o
  -3   7   3        2.78        3.61      0.56 o
  -2   7   3        5.12        4.83      0.55 o
  -1   7   3       14.99       17.72      0.95 o
   0   7   3       72.56       59.48      2.11 o
   1   7   3       82.75       82.71      2.66 o
   2   7   3       10.63        8.96      0.40 o
   3   7   3       31.65       32.77      1.02 o
   4   7   3        1.22        0.51      0.26 o
   5   7   3        0.01        0.06      0.24 o
   6   7   3       11.56       11.89      0.79 o
   7   7   3        6.13        5.99      0.60 o
   8   7   3        0.00        0.00      0.25 o
  -2   8   3        5.14        4.40      0.56 o
  -1   8   3       14.10       15.59      0.80 o
   0   8   3      134.00      127.41      4.04 o
   1   8   3        1.87        1.91      0.33 o
   2   8   3      247.22      248.78      5.05 o
   3   8   3        0.60        0.49      0.29 o
   4   8   3        8.61        6.23      0.61 o
   5   8   3        1.60        1.09      0.36 o
   6   8   3        0.06        0.13      0.29 o
   7   8   3        1.16        0.97      0.37 o
  -1   9   3        0.33        0.50      0.34 o
   0   9   3        7.07        6.73      0.62 o
   1   9   3        6.83        7.12      0.44 o
   2   9   3        2.05        2.89      0.50 o
   3   9   3        0.05        0.00      0.29 o
   4   9   3        2.41        2.36      0.47 o
   5   9   3        6.57        7.53      0.73 o
   6   9   3        0.77        0.00      0.30 o
   1  10   3        4.11        5.81      0.70 o
   2  10   3        2.07        2.68      0.55 o
   3  10   3        1.66        2.18      0.51 o
   4  10   3        0.10        0.00      0.29 o
   5  10   3        0.20        0.00      0.34 o
  -2  -9   4        4.13        5.79      0.63 o
  -1  -9   4        0.77        0.41      0.33 o
  -4  -8   4        0.03        0.01      0.29 o
  -3  -8   4        2.33        2.75      0.31 o
  -2  -8   4       15.41       12.71      0.83 o
  -1  -8   4        3.83        3.33      0.47 o
   0  -8   4       13.54       13.27      0.81 o
   1  -8   4        5.51        4.63      0.52 o
   2  -8   4        0.01        0.37      0.28 o
  -5  -7   4        2.39        1.89      0.46 o
  -4  -7   4        0.55        0.44      0.28 o
  -3  -7   4        8.92        9.72      0.61 o
  -2  -7   4        8.50        7.70      0.47 o
  -1  -7   4        5.68        3.36      0.44 o
   0  -7   4        4.40        7.18      0.58 o
   1  -7   4        4.74        6.05      0.56 o
   2  -7   4       18.10       17.98      0.93 o
   3  -7   4        5.82        8.04      0.70 o
  -6  -6   4       35.15       39.83      1.73 o
  -5  -6   4       11.97       12.79      0.84 o
  -4  -6   4       14.61       17.37      0.92 o
  -3  -6   4        0.83        1.79      0.33 o
  -2  -6   4       21.58       24.21      0.73 o
  -1  -6   4       39.87       33.32      0.89 o
   0  -6   4       93.51       92.37      2.83 o
   1  -6   4       74.63       84.47      2.63 o
   2  -6   4      190.60      173.14      3.56 o
   3  -6   4        0.05        0.00      0.15 o
   4  -6   4        1.65        2.26      0.47 o
  -6  -5   4       12.16       10.27      0.79 o
  -5  -5   4       20.42       21.28      1.12 o
  -4  -5   4       13.29       12.36      0.76 o
  -3  -5   4      130.17      131.63      3.88 o
  -2  -5   4       20.65       20.72      0.86 o
  -1  -5   4      129.83      100.16      2.08 o
   0  -5   4      296.94      290.23      5.50 o
   1  -5   4       29.94       22.25      0.67 o
   2  -5   4      105.78       94.65      2.06 o
   3  -5   4       16.86       15.22      0.78 o
   4  -5   4       12.02       11.71      0.53 o
   5  -5   4        0.04        0.00      0.26 o
  -7  -4   4        4.88        6.50      0.67 o
  -6  -4   4        3.55        2.61      0.45 o
  -5  -4   4        3.45        2.45      0.43 o
  -4  -4   4        0.88        1.56      0.33 o
  -3  -4   4       15.22       20.67      0.91 o
  -2  -4   4       21.31       22.12      0.64 o
  -1  -4   4       45.70       51.49      1.15 o
   0  -4   4       29.21       33.05      0.65 o
   1  -4   4       12.41       11.59      0.76 o
   2  -4   4       83.07       85.18      1.85 o
   3  -4   4        1.15        1.65      0.21 o
   4  -4   4        0.02        0.05      0.13 o
   5  -4   4        6.56        8.85      0.75 o
   6  -4   4        9.40        8.57      0.81 o
  -7  -3   4       29.23       29.20      1.42 o
  -6  -3   4        2.80        3.10      0.47 o
  -5  -3   4        0.64        0.90      0.28 o
  -4  -3   4        0.70        1.46      0.28 o
  -3  -3   4        3.08        2.64      0.31 o
  -2  -3   4        0.09        0.25      0.16 o
  -1  -3   4      313.47      301.88      4.67 o
   0  -3   4       84.37       82.65      1.38 o
   1  -3   4      198.46      261.19      4.14 o
   2  -3   4       38.33       31.59      0.81 o
   3  -3   4        1.48        2.39      0.21 o
   4  -3   4       25.30       22.86      0.70 o
   5  -3   4        2.68        4.16      0.31 o
   6  -3   4        6.01        4.59      0.58 o
  -7  -2   4        4.16        4.11      0.56 o
  -6  -2   4        9.06        9.09      0.71 o
  -5  -2   4        0.83        0.88      0.30 o
  -4  -2   4       93.00       89.61      2.81 o
  -3  -2   4       94.13       96.69      2.90 o
  -2  -2   4       57.67       71.44      1.20 o
  -1  -2   4      295.65      423.20      6.47 o
   0  -2   4      462.02      484.37      7.39 o
   1  -2   4      148.69      116.58      3.18 o
   2  -2   4       11.90       10.06      0.36 o
   3  -2   4      125.74      121.90      3.52 o
   4  -2   4       37.72       41.98      1.13 o
   5  -2   4        4.70        5.09      0.32 o
   6  -2   4        9.97       11.77      0.84 o
   7  -2   4        2.25        2.22      0.51 o
  -7  -1   4        0.04        0.00      0.22 o
  -6  -1   4        4.72        4.43      0.52 o
  -5  -1   4        4.39        5.12      0.49 o
  -4  -1   4       11.09       12.62      0.63 o
  -3  -1   4       62.79       80.61      1.37 o
  -2  -1   4      139.86      148.12      2.36 o
  -1  -1   4       68.59      110.64      2.31 o
   0  -1   4      315.10      344.98      5.28 o
   1  -1   4      262.99      290.01      7.68 o
   2  -1   4      262.09      239.81      4.59 o
   3  -1   4        2.20        7.17      0.30 o
   4  -1   4       30.42       47.37      1.12 o
   5  -1   4        1.38        3.40      0.43 o
   6  -1   4        5.85        6.74      0.63 o
   7  -1   4        0.01        0.28      0.31 o
  -6   0   4        4.96        5.91      0.57 o
  -5   0   4       17.94       15.99      0.62 o
  -4   0   4       23.91       24.36      0.72 o
  -3   0   4       36.29       37.88      0.93 o
  -2   0   4       99.01       96.80      2.13 o
  -1   0   4       54.22       47.13      1.92 o
   0   0   4      704.54      782.36     21.84 o
   1   0   4       80.16       86.67      1.40 o
   2   0   4       79.03       69.99      1.45 o
   3   0   4       16.43       19.97      0.55 o
   4   0   4       81.32      103.53      3.20 o
   5   0   4        3.83        2.90      0.37 o
   6   0   4        9.28        8.23      0.64 o
   7   0   4        7.56        8.50      0.73 o
   8   0   4        2.31        2.41      0.53 o
  -6   1   4        0.43        0.67      0.23 o
  -5   1   4       51.49       51.94      1.35 o
  -4   1   4        0.62        1.46      0.20 o
  -3   1   4       18.79       14.33      0.49 o
  -2   1   4     1721.04     1730.68     32.67 o
  -1   1   4       66.30       85.61      1.39 o
   0   1   4        1.31        2.33      0.11 o
   1   1   4        5.98        5.53      0.21 o
   2   1   4      373.43      487.02     13.39 o
   3   1   4      123.35      114.52      2.31 o
   4   1   4        7.22       10.69      0.50 o
   5   1   4       11.07       10.07      0.63 o
   6   1   4       22.24       20.87      1.04 o
   7   1   4        4.06        4.11      0.53 o
   8   1   4        0.43        0.22      0.33 o
  -6   2   4        0.42        0.76      0.24 o
  -5   2   4       27.77       26.99      1.44 o
  -4   2   4       51.33       55.08      1.38 o
  -3   2   4       64.50       63.01      1.47 o
  -2   2   4       62.24       67.78      1.51 o
  -1   2   4       49.87       52.56      1.19 o
   0   2   4       49.90       40.07      0.92 o
   1   2   4       25.48       21.41      0.78 o
   2   2   4        1.03        1.41      0.18 o
   3   2   4      179.03      173.64      8.67 o
   4   2   4      577.59      533.42     10.22 o
   5   2   4        7.83        8.95      0.37 o
   6   2   4       44.58       46.12      1.75 o
   7   2   4        4.25        2.78      0.45 o
   8   2   4        0.00        0.00      0.30 o
  -5   3   4        4.04        5.13      0.39 o
  -4   3   4       18.93       16.57      0.63 o
  -3   3   4        6.63        9.20      0.42 o
  -2   3   4      129.51      130.98      2.74 o
  -1   3   4       71.83       82.04      1.79 o
   0   3   4       71.60       66.20      2.08 o
   1   3   4        0.26        0.13      0.11 o
   2   3   4      155.35      149.69      4.29 o
   3   3   4       10.44       11.17      0.38 o
   4   3   4      124.60      138.68      3.69 o
   5   3   4       39.26       35.89      1.80 o
   6   3   4      294.42      135.11      3.92 o
   7   3   4       12.17       12.96      0.83 o
   8   3   4        2.00        1.36      0.43 o
  -5   4   4        5.44        5.31      0.41 o
  -4   4   4        2.96        2.64      0.30 o
  -3   4   4      260.32      258.63      5.24 o
  -2   4   4      102.56      112.55      3.52 o
  -1   4   4       22.47       24.60      0.73 o
   0   4   4      446.76      424.91     11.84 o
   1   4   4      436.20      462.32     12.79 o
   2   4   4      385.10      383.93     10.64 o
   3   4   4       49.51       49.36      1.15 o
   4   4   4       31.06       29.26      0.78 o
   5   4   4       46.75       51.42      1.24 o
   6   4   4       34.76       41.45      1.98 o
   7   4   4        0.68        0.80      0.20 o
  -4   5   4       47.07       41.56      1.79 o
  -3   5   4       80.96       82.16      2.85 o
  -2   5   4       71.63       70.92      2.44 o
  -1   5   4        9.14       11.90      0.49 o
   0   5   4      109.14      113.02      3.46 o
   1   5   4       59.14       58.22      1.91 o
   2   5   4       54.00       49.39      1.62 o
   3   5   4       15.37       31.60      0.83 o
   4   5   4       21.34       17.37      0.56 o
   5   5   4        1.11        1.15      0.18 o
   6   5   4        0.00        0.15      0.14 o
   7   5   4        0.15        0.46      0.26 o
   8   5   4        0.65        0.66      0.30 o
  -4   6   4        1.93        1.72      0.47 o
  -3   6   4       24.37       25.28      1.27 o
  -2   6   4        3.44        1.57      0.35 o
  -1   6   4        3.90        5.48      0.37 o
   0   6   4        8.93        8.57      0.58 o
   1   6   4       21.96       20.31      0.89 o
   2   6   4       17.80       16.61      0.75 o
   3   6   4       10.32        7.76      0.36 o
   4   6   4        3.00        1.15      0.20 o
   5   6   4       19.86       24.15      0.74 o
   6   6   4        0.06        0.44      0.28 o
   7   6   4        0.26        0.00      0.25 o
   8   6   4        1.79        1.53      0.37 o
  -3   7   4        3.51        4.53      0.58 o
  -2   7   4        4.72        5.46      0.60 o
  -1   7   4        0.08        0.15      0.24 o
   0   7   4       11.21       11.03      0.71 o
   1   7   4       16.44       16.95      0.83 o
   2   7   4        4.40        4.74      0.42 o
   3   7   4       59.71       69.84      1.63 o
   4   7   4       29.57       25.69      0.77 o
   5   7   4        3.41        5.92      0.57 o
   6   7   4        4.63        5.14      0.55 o
   7   7   4        0.21        0.03      0.27 o
   8   7   4        2.56        2.50      0.48 o
  -2   8   4        0.08        0.00      0.22 o
  -1   8   4        1.12        1.03      0.35 o
   0   8   4       42.48       42.96      1.73 o
   1   8   4       11.25       14.91      0.83 o
   2   8   4      106.66       97.76      2.23 o
   3   8   4       26.48       31.57      0.93 o
   4   8   4       22.99       24.71      1.21 o
   5   8   4        0.57        0.01      0.25 o
   6   8   4        0.21        0.22      0.29 o
   7   8   4        0.42        0.52      0.32 o
  -1   9   4        0.06        0.19      0.29 o
   0   9   4        7.54        7.91      0.68 o
   1   9   4       13.12       10.74      0.74 o
   2   9   4       64.02       63.92      2.06 o
   3   9   4        0.22        0.00      0.27 o
   4   9   4       45.91       47.24      1.94 o
   5   9   4        1.60        1.01      0.40 o
   6   9   4        0.60        0.56      0.33 o
   1  10   4        0.41        1.19      0.46 o
   2  10   4        1.46        0.79      0.44 o
   3  10   4        0.88        0.29      0.40 o
   4  10   4        0.00        0.09      0.34 o
   5  10   4        0.02        0.01      0.36 o
  -3  -8   5        4.09        7.24      0.68 o
  -2  -8   5        2.62        1.43      0.37 o
  -1  -8   5       20.27       19.43      1.07 o
   0  -8   5        1.24        1.17      0.36 o
   1  -8   5        1.24        2.71      0.45 o
  -5  -7   5        3.06        3.67      0.38 o
  -4  -7   5       29.17       28.75      1.64 o
  -3  -7   5        1.56        1.11      0.23 o
  -2  -7   5        4.60        5.07      0.53 o
  -1  -7   5        8.24        6.68      0.60 o
   0  -7   5       32.72       27.30      1.23 o
   1  -7   5        0.72        0.64      0.29 o
   2  -7   5        1.33        1.08      0.33 o
   3  -7   5        0.16        0.29      0.28 o
  -5  -6   5        0.52        0.52      0.21 o
  -4  -6   5       16.17       15.31      0.62 o
  -3  -6   5        0.66        0.30      0.18 o
  -2  -6   5       14.29       13.38      0.53 o
  -1  -6   5       21.48       21.18      1.01 o
   0  -6   5        0.01        0.18      0.21 o
   1  -6   5        7.33        5.40      0.50 o
   2  -6   5       59.79       58.79      2.01 o
   3  -6   5        0.47        0.18      0.52 o
   4  -6   5       12.39       11.77      0.87 o
  -6  -5   5        8.89        7.82      0.74 o
  -5  -5   5        2.48        2.75      0.47 o
  -4  -5   5       87.31       89.27      2.01 o
  -3  -5   5       88.51      100.70      2.64 o
  -2  -5   5        3.54        4.50      0.30 o
  -1  -5   5        0.10        0.21      0.12 o
   0  -5   5       18.36       20.41      0.94 o
   1  -5   5       47.58       43.79      1.56 o
   2  -5   5        3.60        2.97      0.27 o
   3  -5   5       77.30       76.32      1.78 o
   4  -5   5       72.91       75.33      2.33 o
   5  -5   5        0.21        0.34      0.32 o
  -6  -4   5        0.48        0.92      0.40 o
  -5  -4   5       21.98       25.16      1.21 o
  -4  -4   5       27.74       29.29      1.14 o
  -3  -4   5      176.56      169.52      3.39 o
  -2  -4   5      271.38      276.35      5.29 o
  -1  -4   5      250.71      289.68      5.50 o
   0  -4   5       32.75       23.61      0.65 o
   1  -4   5       66.61       48.11      1.15 o
   2  -4   5      386.57      369.83      7.10 o
   3  -4   5       18.93       16.99      0.60 o
   4  -4   5       10.06        8.40      0.45 o
   5  -4   5        0.24        0.26      0.28 o
   6  -4   5        0.16        0.00      0.22 o
  -6  -3   5        7.95        8.07      0.71 o
  -5  -3   5        9.87       11.17      0.79 o
  -4  -3   5        2.65        3.39      0.27 o
  -3  -3   5        4.15        3.36      0.25 o
  -2  -3   5        0.74        1.05      0.15 o
  -1  -3   5        1.73        0.84      0.14 o
   0  -3   5        2.83        6.85      0.22 o
   1  -3   5       47.90       50.48      1.16 o
   2  -3   5        1.98        1.16      0.22 o
   3  -3   5       23.26       20.77      0.66 o
   4  -3   5        1.14        2.19      0.23 o
   5  -3   5        0.17        0.04      0.17 o
   6  -3   5        0.05        0.00      0.26 o
  -6  -2   5        7.44        7.03      0.66 o
  -5  -2   5       56.83       60.87      2.17 o
  -4  -2   5        1.21        1.67      0.34 o
  -3  -2   5        1.92        2.13      0.19 o
  -2  -2   5       41.27       39.91      0.94 o
  -1  -2   5        0.50        0.95      0.09 o
   0  -2   5       53.50       62.65      1.07 o
   1  -2   5       74.26       64.47      1.32 o
   2  -2   5      139.63      141.96      2.84 o
   3  -2   5      142.54      137.59      2.81 o
   4  -2   5       12.30       19.16      0.62 o
   5  -2   5        0.17        0.68      0.18 o
   6  -2   5        0.81        1.32      0.37 o
   7  -2   5        0.42        0.58      0.36 o
  -6  -1   5        9.26        8.37      0.72 o
  -5  -1   5        5.40        3.82      0.48 o
  -4  -1   5        9.30        7.35      0.55 o
  -3  -1   5        5.71        4.54      0.25 o
  -2  -1   5      309.24      285.71      4.44 o
  -1  -1   5      337.39      382.89      7.39 o
   0  -1   5      105.74      129.20      2.16 o
   1  -1   5      924.98     1022.63     15.46 o
   2  -1   5      135.34      149.06      2.94 o
   3  -1   5        0.08        0.00      0.08 o
   4  -1   5       45.82       57.51      1.34 o
   5  -1   5        4.50        3.92      0.46 o
   6  -1   5        5.68        5.02      0.57 o
   7  -1   5        0.48        0.25      0.32 o
  -6   0   5        5.23        5.53      0.60 o
  -5   0   5        7.08        6.45      0.58 o
  -4   0   5        1.06        0.78      0.17 o
  -3   0   5       11.84       15.11      0.51 o
  -2   0   5        1.01        0.94      0.09 o
  -1   0   5       99.38      123.36      8.62 o
   0   0   5      360.29      403.89      6.18 o
   1   0   5       52.82       55.16      0.94 o
   2   0   5      227.56      158.97      3.10 o
   3   0   5       38.73       49.44      1.46 o
   4   0   5       88.45       78.04      2.53 o
   5   0   5        0.95        2.14      0.35 o
   6   0   5        2.53        3.43      0.46 o
   7   0   5        1.55        2.03      0.44 o
   8   0   5        1.22        1.40      0.47 o
  -6   1   5        0.40        0.50      0.34 o
  -5   1   5       28.67       32.11      0.98 o
  -4   1   5        9.98       12.47      0.53 o
  -3   1   5       20.58       19.47      0.62 o
  -2   1   5       98.13      124.19      2.58 o
  -1   1   5       45.28       44.94      0.80 o
   0   1   5        5.57        3.23      0.14 o
   1   1   5        7.61        6.14      0.25 o
   2   1   5      140.32      107.27      2.15 o
   3   1   5        1.24        0.77      0.13 o
   4   1   5        1.12        2.19      0.25 o
   5   1   5        0.48        0.00      0.12 o
   6   1   5        1.86        3.38      0.45 o
   7   1   5        0.31        0.17      0.27 o
   8   1   5        0.50        0.75      0.35 o
  -6   2   5        0.51        0.46      0.23 o
  -5   2   5       23.77       25.78      0.87 o
  -4   2   5       12.47       13.68      1.01 o
  -3   2   5       95.62       81.73      1.85 o
  -2   2   5        0.10        0.22      0.10 o
  -1   2   5       77.22       81.61      1.76 o
   0   2   5     1898.35     2014.71     42.91 o
   1   2   5       17.20       22.36      0.85 o
   3   2   5       34.86       22.50      0.60 o
   4   2   5        8.51       15.48      0.48 o
   5   2   5       17.82       19.82      0.59 o
   6   2   5       17.53       20.92      1.03 o
   7   2   5        3.14        3.14      0.46 o
   8   2   5        0.78        0.32      0.31 o
  -5   3   5        1.45        1.99      0.50 o
  -4   3   5        4.49        3.73      0.32 o
  -3   3   5       26.37       23.61      1.31 o
  -2   3   5       70.76       75.69      1.46 o
  -1   3   5      219.04      215.78      4.32 o
   0   3   5       28.98       21.22      0.86 o
   1   3   5       37.21       35.22      1.22 o
   2   3   5       85.84       83.31      2.55 o
   3   3   5        6.44       10.81      0.55 o
   4   3   5       10.70       15.58      0.73 o
   5   3   5       35.05       32.64      2.01 o
   6   3   5      183.66      165.73      3.43 o
   7   3   5        3.38        3.64      0.48 o
   8   3   5        8.87        8.16      0.73 o
  -5   4   5        0.55        0.51      0.22 o
  -4   4   5        1.03        1.04      0.24 o
  -3   4   5       28.18       28.95      0.90 o
  -2   4   5      103.21      107.18      2.42 o
  -1   4   5        3.55        5.07      0.44 o
   0   4   5       54.74       52.90      1.79 o
   1   4   5       52.35       64.76      2.08 o
   2   4   5        4.14        2.46      0.27 o
   3   4   5       19.94       24.81      0.96 o
   4   4   5        0.20        0.11      0.14 o
   5   4   5        7.04        6.94      0.36 o
   6   4   5       38.16       38.21      1.02 o
   7   4   5        2.49        2.76      0.44 o
   8   4   5       24.65       23.96      1.26 o
  -4   5   5        8.47        9.43      0.76 o
  -3   5   5       49.28       42.51      1.74 o
  -2   5   5        6.88        4.61      0.35 o
  -1   5   5      344.33      338.54      9.70 o
   0   5   5        0.43        0.48      0.18 o
   1   5   5       36.24       37.35      1.36 o
   2   5   5      120.50      110.25      3.31 o
   3   5   5      103.22      101.70      3.09 o
   4   5   5       64.48       58.97      1.40 o
   5   5   5       13.64       16.39      0.59 o
   6   5   5        2.70        1.74      0.23 o
   7   5   5        3.24        3.55      0.54 o
  -3   6   5       15.93       19.38      1.11 o
  -2   6   5       58.31       58.28      2.25 o
  -1   6   5       19.93       17.11      0.93 o
   0   6   5      123.49      131.37      4.06 o
   1   6   5        3.35        3.17      0.35 o
   2   6   5       27.02       26.23      1.05 o
   3   6   5        2.29        3.36      0.33 o
   4   6   5        9.44        8.10      0.39 o
   5   6   5       12.99       17.55      0.62 o
   6   6   5        2.96        2.80      0.33 o
   7   6   5        0.31        0.47      0.28 o
   8   6   5        0.95        1.01      0.35 o
  -3   7   5       15.72       16.89      0.80 o
  -2   7   5        6.76        5.19      0.62 o
  -1   7   5       28.68       31.19      1.43 o
   0   7   5       28.95       30.11      1.32 o
   1   7   5        1.59        1.14      0.28 o
   2   7   5        0.09        0.73      0.22 o
   3   7   5        0.11        0.00      0.12 o
   4   7   5        3.18        2.82      0.36 o
   5   7   5        0.00        0.08      0.15 o
   6   7   5        3.08        1.89      0.40 o
   7   7   5        0.99        1.28      0.37 o
   8   7   5        1.59        0.65      0.33 o
  -2   8   5        0.15        0.16      0.32 o
  -1   8   5        0.50        0.31      0.29 o
   0   8   5        0.25        0.40      0.27 o
   1   8   5        0.95        0.55      0.26 o
   2   8   5       10.09       10.48      0.67 o
   3   8   5       13.54       18.07      0.66 o
   4   8   5        0.33        0.34      0.18 o
   5   8   5       15.87       16.75      0.99 o
   6   8   5        4.93        4.76      0.57 o
   7   8   5        0.17        0.00      0.29 o
   0   9   5        1.52        1.46      0.38 o
   1   9   5        2.43        2.34      0.42 o
   2   9   5       49.75       47.84      1.83 o
   3   9   5        3.48        2.65      0.57 o
   4   9   5       55.02       57.19      2.24 o
   5   9   5        2.24        2.21      0.48 o
   6   9   5        5.82        6.11      0.70 o
   2  10   5        2.40        2.52      0.56 o
   3  10   5        5.75        5.09      0.67 o
   4  10   5       15.10       15.88      1.07 o
   5  10   5        0.06        0.00      0.35 o
  -2  -8   6        0.86        1.13      0.36 o
  -1  -8   6       34.96       36.67      1.60 o
   0  -8   6        3.89        3.73      0.53 o
  -4  -7   6        4.53        4.75      0.40 o
  -3  -7   6        9.07       11.91      1.04 o
  -2  -7   6        7.34        5.94      0.58 o
  -1  -7   6        0.02        0.55      0.26 o
   0  -7   6       10.45        8.33      0.67 o
   1  -7   6        9.24       10.21      0.75 o
   2  -7   6        0.81        0.77      0.32 o
  -5  -6   6        3.16        3.29      0.35 o
  -4  -6   6        0.97        0.68      0.26 o
  -3  -6   6       10.19        9.95      0.50 o
  -2  -6   6       55.00       45.72      1.19 o
  -1  -6   6        0.80        0.56      0.25 o
   0  -6   6        8.81        8.98      0.67 o
   1  -6   6        7.89        6.35      0.57 o
   2  -6   6       11.85       11.54      0.74 o
   3  -6   6        0.01        0.38      0.26 o
   4  -6   6        2.17        2.96      0.33 o
  -5  -5   6        5.80        6.10      0.65 o
  -4  -5   6       90.69       89.61      2.03 o
  -3  -5   6        0.79        0.88      0.21 o
  -2  -5   6       74.47       64.90      1.61 o
  -1  -5   6        2.64        3.98      0.45 o
   0  -5   6       48.29       44.65      1.63 o
   1  -5   6       13.08       11.36      0.70 o
   2  -5   6        7.17        8.35      0.60 o
   3  -5   6       13.76       14.52      0.59 o
   4  -5   6       45.55       46.11      1.28 o
   5  -5   6        0.06        0.00      0.25 o
  -5  -4   6        9.30        9.34      0.75 o
  -4  -4   6       35.64       36.84      1.03 o
  -3  -4   6        0.79        0.91      0.21 o
  -2  -4   6       37.14       31.00      0.85 o
  -1  -4   6      217.83      243.70      4.70 o
   0  -4   6       17.52       16.48      0.79 o
   1  -4   6       16.73       16.17      0.54 o
   2  -4   6       28.69       27.78      1.55 o
   3  -4   6       29.41       30.99      0.90 o
   4  -4   6        7.04        7.56      0.43 o
   5  -4   6       26.24       23.40      0.82 o
  -6  -3   6        0.01        0.00      0.32 o
  -5  -3   6        3.98        3.53      0.51 o
  -4  -3   6       27.65       28.38      1.26 o
  -3  -3   6       51.16       60.69      1.41 o
  -2  -3   6       13.93        9.32      0.47 o
  -1  -3   6      199.71      212.26      4.10 o
   0  -3   6      290.91      288.41      4.51 o
   1  -3   6      213.24      225.88      4.49 o
   2  -3   6        1.12        0.55      0.14 o
   3  -3   6        0.09        0.00      0.14 o
   4  -3   6      103.23      107.48      2.35 o
   5  -3   6        6.59        6.00      0.40 o
   6  -3   6        0.05        0.29      0.29 o
  -6  -2   6        2.56        2.63      0.51 o
  -5  -2   6      141.51      137.96      4.28 o
  -4  -2   6       46.33       52.94      1.95 o
  -3  -2   6       13.58       13.01      0.64 o
  -2  -2   6        0.00        0.43      0.16 o
  -1  -2   6       32.00       19.91      0.44 o
   0  -2   6       23.61       26.30      0.54 o
   1  -2   6       22.81       19.23      0.42 o
   2  -2   6        0.39        0.12      0.10 o
   3  -2   6       94.23       84.10      1.84 o
   4  -2   6        0.16        0.21      0.13 o
   5  -2   6       11.01       10.29      0.48 o
   6  -2   6        0.16        0.30      0.26 o
   7  -2   6        0.23        0.60      0.32 o
  -6  -1   6        2.83        2.44      0.48 o
  -5  -1   6       18.51       19.28      1.05 o
  -4  -1   6       45.05       48.19      1.80 o
  -3  -1   6       19.17       19.38      0.92 o
  -2  -1   6       42.29       57.71      1.18 o
  -1  -1   6        0.00        1.11      0.10 o
   0  -1   6       40.09       30.51      0.60 o
   1  -1   6       27.68       40.66      0.75 o
   2  -1   6      101.89       92.44      1.93 o
   3  -1   6        6.59        9.41      0.59 o
   4  -1   6       30.76       25.98      0.76 o
   5  -1   6       41.91       33.94      1.17 o
   6  -1   6       10.96       11.98      0.83 o
   7  -1   6        0.34        0.72      0.36 o
  -6   0   6        0.11        0.22      0.34 o
  -5   0   6       14.50       16.21      0.96 o
  -4   0   6       19.33       19.52      0.97 o
  -3   0   6       10.37        7.21      0.35 o
  -2   0   6        0.12        0.06      0.09 o
  -1   0   6        1.91        1.04      0.10 o
   0   0   6       52.98       38.49      0.72 o
   1   0   6      108.19      130.63      2.71 o
   2   0   6        7.36        7.31      0.31 o
   3   0   6      378.72      376.27      7.15 o
   4   0   6        1.09        2.88      0.23 o
   5   0   6        1.15        0.64      0.26 o
   6   0   6       12.84       14.99      0.90 o
   7   0   6        0.29        0.71      0.32 o
  -5   1   6        4.53        5.05      0.58 o
  -4   1   6       33.97       33.58      0.99 o
  -3   1   6       80.93       78.19      1.79 o
  -2   1   6       13.43       13.68      0.49 o
  -1   1   6       33.41       31.88      0.83 o
   0   1   6      121.32      117.89      1.92 o
   1   1   6       14.23       20.91      0.50 o
   2   1   6      126.85      124.84      2.51 o
   3   1   6       12.78        6.42      0.43 o
   4   1   6       38.61       20.20      0.91 o
   5   1   6        5.37        5.42      0.48 o
   6   1   6        9.30       10.13      0.72 o
   7   1   6        0.00        0.00      0.24 o
   8   1   6        0.00        0.19      0.33 o
  -5   2   6       13.52       13.67      0.65 o
  -4   2   6        0.20        0.03      0.22 o
  -3   2   6       98.47      101.98      2.28 o
  -2   2   6        4.90        6.09      0.34 o
  -1   2   6        4.53        4.77      0.26 o
   0   2   6      366.26      429.82     10.21 o
   1   2   6       56.10       69.72      2.21 o
   3   2   6       29.30       31.01      1.17 o
   4   2   6        6.76        6.21      0.29 o
   5   2   6        0.00        0.00      0.14 o
   6   2   6        0.86        1.59      0.34 o
   7   2   6        0.15        0.32      0.27 o
   8   2   6        0.05        0.00      0.28 o
  -5   3   6        1.84        2.21      0.32 o
  -4   3   6        0.01        0.00      0.17 o
  -3   3   6       32.95       28.66      0.90 o
  -2   3   6       56.19       55.60      1.37 o
  -1   3   6       35.41       28.77      0.81 o
   0   3   6       50.22       45.86      1.58 o
   1   3   6       27.96       28.53      1.07 o
   2   3   6       66.38       84.27      2.61 o
   3   3   6       13.61       22.72      0.94 o
   4   3   6        8.38        9.00      0.70 o
   5   3   6        0.34        0.69      0.15 o
   6   3   6       20.43       20.03      1.01 o
   7   3   6        0.13        0.34      0.27 o
   8   3   6        7.93        7.79      0.74 o
  -4   4   6        0.17        0.05      0.18 o
  -3   4   6        8.63       10.22      0.51 o
  -2   4   6        2.72        1.51      0.23 o
  -1   4   6        0.54        0.16      0.19 o
   0   4   6       31.75       37.09      1.38 o
   1   4   6      127.64      124.63      3.74 o
   2   4   6       84.28       93.07      2.89 o
   3   4   6       14.23        9.15      0.55 o
   4   4   6       10.12       10.35      0.42 o
   5   4   6        4.31        3.11      0.32 o
   6   4   6       14.98       12.99      0.76 o
   7   4   6        5.59        4.53      0.51 o
   8   4   6       36.93       31.91      1.49 o
  -4   5   6        0.93        0.65      0.24 o
  -3   5   6        0.33        0.13      0.24 o
  -2   5   6        0.16        0.06      0.21 o
  -1   5   6      110.53       99.61      3.25 o
   0   5   6      148.94      162.78      4.88 o
   1   5   6        0.20        0.60      0.21 o
   2   5   6        6.07        9.20      0.55 o
   3   5   6       28.59       33.64      1.26 o
   4   5   6        8.66        9.20      0.41 o
   5   5   6        2.52        3.40      0.27 o
   6   5   6        0.00        0.00      0.12 o
   7   5   6        3.92        3.93      0.59 o
   8   5   6       11.55       13.41      0.93 o
  -3   6   6        0.01        0.07      0.27 o
  -2   6   6       26.19       26.96      1.33 o
  -1   6   6      121.84      106.39      3.50 o
   0   6   6       20.68       18.71      0.94 o
   1   6   6       96.47       94.04      3.01 o
   2   6   6       57.16       52.80      1.82 o
   3   6   6        6.65        8.77      0.56 o
   4   6   6       12.45       10.83      0.47 o
   5   6   6        1.65        0.70      0.19 o
   6   6   6        0.51        0.54      0.18 o
   7   6   6        1.01        0.28      0.19 o
  -2   7   6        3.98        4.17      0.57 o
  -1   7   6       27.23       29.03      1.38 o
   0   7   6       10.81       13.22      0.82 o
   1   7   6        0.99        1.76      0.33 o
   2   7   6       41.50       41.90      1.56 o
   3   7   6        1.64        1.63      0.30 o
   4   7   6        6.32        6.16      0.42 o
   5   7   6        0.03        0.19      0.33 o
   6   7   6        1.16        1.10      0.24 o
   7   7   6        2.28        1.87      0.42 o
  -1   8   6       15.97       17.33      1.07 o
   0   8   6        8.60        8.87      0.72 o
   1   8   6        7.26        6.91      0.60 o
   2   8   6       13.03       12.63      0.75 o
   3   8   6        4.26        3.66      0.41 o
   4   8   6        1.28        1.80      0.26 o
   5   8   6        2.92        3.79      0.57 o
   6   8   6        2.25        1.56      0.41 o
   7   8   6        0.01        0.00      0.22 o
   0   9   6        0.03        0.28      0.29 o
   1   9   6        3.98        4.38      0.51 o
   2   9   6        1.05        0.61      0.28 o
   3   9   6        5.68        6.10      0.43 o
   4   9   6       24.19       26.99      1.39 o
   5   9   6        4.76        6.38      0.68 o
   6   9   6        4.01        4.15      0.62 o
   2  10   6        2.81        1.87      0.42 o
   3  10   6        5.34        4.23      0.63 o
   4  10   6       20.79       22.38      1.34 o
  -3  -7   7        4.56        4.60      0.56 o
  -2  -7   7        1.15        1.71      0.40 o
  -1  -7   7       36.66       43.19      1.75 o
   0  -7   7        0.00        0.01      0.30 o
   1  -7   7       27.19       25.05      1.24 o
  -4  -6   7        3.56        4.20      0.38 o
  -3  -6   7        2.71        2.44      0.29 o
  -2  -6   7       32.20       30.83      1.36 o
  -1  -6   7        1.70        3.26      0.46 o
   0  -6   7        1.38        0.71      0.28 o
   1  -6   7        0.01        0.48      0.29 o
   2  -6   7        8.46        6.38      0.59 o
   3  -6   7        1.05        1.45      0.38 o
  -4  -5   7        0.00        0.00      0.21 o
  -3  -5   7       14.77       18.29      0.67 o
  -2  -5   7       18.75       18.67      0.67 o
  -1  -5   7        2.56        1.12      0.31 o
   0  -5   7        7.96        4.74      0.48 o
   1  -5   7        6.61        6.64      0.56 o
   2  -5   7        3.22        4.05      0.47 o
   3  -5   7        2.47        1.70      0.36 o
   4  -5   7        0.15        0.00      0.17 o
  -5  -4   7        2.59        3.22      0.52 o
  -4  -4   7        1.14        0.00      0.31 o
  -3  -4   7       15.04       16.78      0.63 o
  -2  -4   7      228.18      201.00      4.00 o
  -1  -4   7       15.67       18.38      0.61 o
   0  -4   7       89.44       82.33      2.57 o
   1  -4   7        8.17        5.94      0.50 o
   2  -4   7       34.10       33.01      1.32 o
   3  -4   7       11.72       11.97      0.53 o
   4  -4   7        1.59        2.02      0.28 o
   5  -4   7       14.13       13.65      0.62 o
  -5  -3   7        1.56        0.86      0.37 o
  -4  -3   7        8.52        9.48      0.76 o
  -3  -3   7       57.04       63.69      1.88 o
  -2  -3   7       35.50       37.03      0.97 o
  -1  -3   7       53.70       57.55      1.32 o
   0  -3   7       18.07       20.35      0.90 o
   1  -3   7      170.89      191.71      3.82 o
   2  -3   7       20.98       19.89      0.65 o
   3  -3   7       36.49       38.04      1.03 o
   4  -3   7       26.42       23.79      0.78 o
   5  -3   7       10.67       12.47      0.66 o
   6  -3   7        1.10        0.43      0.37 o
  -5  -2   7        7.38        7.40      0.71 o
  -4  -2   7        2.88        3.08      0.46 o
  -3  -2   7       41.45       35.29      1.42 o
  -2  -2   7      108.56       98.70      2.07 o
  -1  -2   7       17.28       28.60      0.76 o
   0  -2   7        0.54        3.34      0.22 o
   1  -2   7       29.48       43.59      1.05 o
   2  -2   7       34.45       31.73      0.97 o
   3  -2   7       27.61       27.89      1.11 o
   4  -2   7        0.16        0.22      0.25 o
   5  -2   7        5.46        7.49      0.44 o
   6  -2   7       11.00       11.52      0.86 o
  -5  -1   7       11.12        9.73      0.78 o
  -4  -1   7       15.70       13.97      0.88 o
  -3  -1   7      418.35      406.58     11.14 o
  -2  -1   7       12.19       11.02      0.52 o
  -1  -1   7        5.45        2.06      0.14 o
   0  -1   7        0.73        0.18      0.07 o
   1  -1   7       18.98       16.24      0.75 o
   2  -1   7        3.60        2.08      0.19 o
   3  -1   7        6.76        8.42      0.38 o
   4  -1   7        4.88        7.45      0.80 o
   5  -1   7       29.24       30.07      0.90 o
   6  -1   7        1.03        1.78      0.40 o
   7  -1   7        1.89        1.81      0.43 o
  -5   0   7        0.40        0.00      0.26 o
  -4   0   7       10.42        9.38      0.76 o
  -3   0   7        0.80        1.18      0.33 o
  -2   0   7      102.49      114.06      2.55 o
  -1   0   7        2.70        2.80      0.16 o
   0   0   7      105.30      119.65      1.97 o
   1   0   7       42.76       48.11      0.89 o
   2   0   7        2.64        1.94      0.40 o
   3   0   7       33.29       34.94      0.90 o
   4   0   7       13.05       16.53      0.58 o
   5   0   7        4.78        6.65      0.56 o
   6   0   7        0.00        0.00      0.19 o
   7   0   7        3.14        2.17      0.46 o
  -5   1   7        7.05        5.13      0.64 o
  -4   1   7        0.68        1.17      0.34 o
  -3   1   7       41.73       46.07      1.21 o
  -2   1   7        8.89       10.76      0.45 o
  -1   1   7       49.11       50.30      0.93 o
   0   1   7        2.75        1.45      0.12 o
   1   1   7       70.05       82.54      1.42 o
   2   1   7       83.77       62.77      1.39 o
   3   1   7       11.12        6.89      0.32 o
   4   1   7       19.65       12.78      0.71 o
   5   1   7       42.63       42.41      1.65 o
   6   1   7        2.96        3.10      0.44 o
   7   1   7        0.00        0.16      0.26 o
   8   1   7        1.13        0.47      0.35 o
  -5   2   7        0.10        0.03      0.28 o
  -4   2   7        0.12        0.39      0.19 o
  -3   2   7        2.50        2.19      0.44 o
  -2   2   7       66.77       65.05      1.55 o
  -1   2   7      107.21      116.09      2.47 o
   0   2   7      115.08      109.84      2.32 o
   1   2   7       50.25       64.66      2.11 o
   2   2   7       89.30      105.96      3.26 o
   3   2   7        3.31        4.71      0.41 o
   4   2   7       22.09       23.16      1.02 o
   5   2   7        0.34        0.00      0.18 o
   6   2   7        2.98        1.72      0.36 o
   7   2   7        0.38        0.43      0.28 o
   8   2   7        0.99        1.11      0.40 o
  -4   3   7        0.93        0.15      0.27 o
  -3   3   7       67.76       65.43      1.64 o
  -2   3   7       17.55       15.75      0.96 o
  -1   3   7       92.59       88.81      1.99 o
   0   3   7        0.30        0.00      0.11 o
   1   3   7        1.67        1.44      0.25 o
   2   3   7      412.93      458.94     12.80 o
   3   3   7       27.32       37.19      1.39 o
   4   3   7        1.91        0.62      0.15 o
   5   3   7        2.10        2.98      0.38 o
   6   3   7        0.18        0.00      0.17 o
   7   3   7        0.31        0.47      0.28 o
   8   3   7        3.82        6.59      0.71 o
  -4   4   7        4.74        5.05      0.65 o
  -3   4   7        0.16        0.00      0.25 o
  -2   4   7        0.01        0.00      0.14 o
  -1   4   7       29.07       23.48      1.07 o
   0   4   7       77.27       78.09      2.56 o
   1   4   7       28.22       30.05      1.18 o
   2   4   7       50.68       49.08      1.72 o
   3   4   7        3.83        3.53      0.36 o
   4   4   7        3.71        2.37      0.28 o
   5   4   7        0.96        0.36      0.16 o
   6   4   7        0.26        0.45      0.26 o
   7   4   7        4.03        4.28      0.51 o
   8   4   7       15.81       17.64      1.09 o
  -3   5   7        1.13        1.50      0.40 o
  -2   5   7        0.06        0.24      0.25 o
  -1   5   7        0.12        0.00      0.17 o
   0   5   7       12.06       10.73      0.68 o
   1   5   7       18.33       18.12      0.88 o
   2   5   7       10.14       11.34      0.63 o
   3   5   7       38.38       42.73      1.56 o
   4   5   7        1.29        2.65      0.29 o
   5   5   7        4.12        2.81      0.27 o
   6   5   7        0.50        0.34      0.17 o
   7   5   7        3.44        3.69      0.47 o
   8   5   7        6.31        6.07      0.63 o
  -3   6   7        0.08        0.12      0.27 o
  -2   6   7        6.31        5.04      0.59 o
  -1   6   7       22.43       18.71      1.02 o
   0   6   7        0.04        0.00      0.22 o
   1   6   7      152.96      154.72      4.70 o
   2   6   7       39.21       38.15      1.46 o
   3   6   7        4.03        3.24      0.37 o
   4   6   7       19.66       21.61      0.83 o
   5   6   7        5.14        5.74      0.37 o
   6   6   7        2.21        1.63      0.39 o
   7   6   7        0.07        0.08      0.19 o
  -2   7   7        0.12        0.13      0.27 o
  -1   7   7        1.34        2.66      0.46 o
   0   7   7       37.36       40.04      1.67 o
   1   7   7       83.11       74.72      2.58 o
   2   7   7       21.13       19.76      0.95 o
   3   7   7        4.43        4.46      0.45 o
   4   7   7       27.05       25.41      0.82 o
   5   7   7        0.51        0.90      0.23 o
   6   7   7        3.13        3.23      0.33 o
   7   7   7        1.18        1.27      0.36 o
  -1   8   7        8.21        8.46      0.77 o
   0   8   7        1.64        1.40      0.38 o
   1   8   7       15.51       15.20      0.90 o
   2   8   7        0.32        0.16      0.24 o
   3   8   7        2.52        3.07      0.42 o
   4   8   7        5.16        5.95      0.41 o
   5   8   7        0.24        0.29      0.20 o
   6   8   7        2.92        2.68      0.51 o
   7   8   7        0.00        0.33      0.31 o
   1   9   7        2.89        2.67      0.45 o
   2   9   7        2.76        3.04      0.44 o
   3   9   7        0.78        0.62      0.27 o
   4   9   7        0.04        0.30      0.22 o
   5   9   7        4.09        6.06      0.71 o
   6   9   7        2.02        2.41      0.55 o
  -3  -6   8        0.02        0.20      0.27 o
  -2  -6   8        0.68        0.25      0.27 o
  -1  -6   8       12.74       11.92      0.79 o
   0  -6   8        3.28        2.50      0.45 o
   1  -6   8       16.23       21.53      1.13 o
   2  -6   8        2.17        2.19      0.45 o
  -4  -5   8        1.70        2.18      0.48 o
  -3  -5   8        0.00        0.01      0.18 o
  -2  -5   8       10.02       10.27      0.72 o
  -1  -5   8        7.25        6.79      0.61 o
   0  -5   8       52.87       47.34      1.77 o
   1  -5   8        1.32        0.70      0.29 o
   2  -5   8        1.25        1.34      0.37 o
   3  -5   8        2.29        2.90      0.46 o
   4  -5   8        1.88        1.63      0.38 o
  -4  -4   8        1.31        1.22      0.38 o
  -3  -4   8        0.13        0.00      0.16 o
  -2  -4   8       13.23       15.29      0.59 o
  -1  -4   8        6.25        8.28      0.62 o
   0  -4   8       41.03       35.87      1.41 o
   1  -4   8        0.01        0.46      0.24 o
   2  -4   8        4.88        6.07      0.56 o
   3  -4   8       10.67       11.81      0.53 o
   4  -4   8        0.51        0.82      0.28 o
   5  -4   8        2.53        2.82      0.39 o
  -4  -3   8        0.15        0.00      0.28 o
  -3  -3   8        0.45        0.16      0.29 o
  -2  -3   8       45.94       42.42      1.10 o
  -1  -3   8        5.65        5.54      0.34 o
   0  -3   8      126.60      107.44      3.19 o
   1  -3   8       57.07       59.57      1.99 o
   2  -3   8       13.03       12.87      0.73 o
   3  -3   8        8.85        9.21      0.46 o
   4  -3   8       15.26       15.28      0.62 o
   5  -3   8       11.00        9.77      0.52 o
  -5  -2   8        0.21        0.00      0.31 o
  -4  -2   8        2.38        2.05      0.43 o
  -3  -2   8       19.83       19.43      1.02 o
  -2  -2   8        5.48        4.71      0.40 o
  -1  -2   8       94.57       99.86      2.10 o
   0  -2   8       12.71       11.78      0.56 o
   1  -2   8      109.38      115.71      2.41 o
   2  -2   8       74.91       76.28      1.72 o
   3  -2   8       47.27       51.87      1.29 o
   4  -2   8        0.40        1.30      0.23 o
   5  -2   8        7.45        7.84      0.44 o
   6  -2   8       10.34       10.32      0.71 o
  -5  -1   8        2.29        2.03      0.49 o
  -4  -1   8        0.01        0.00      0.28 o
  -3  -1   8       69.77       67.85      2.34 o
  -2  -1   8       66.65       60.44      2.07 o
  -1  -1   8      107.97       92.38      1.94 o
   0  -1   8       29.32       31.27      0.66 o
   1  -1   8        0.11        0.19      0.15 o
   2  -1   8        7.78        7.09      0.34 o
   3  -1   8        0.58        0.82      0.17 o
   4  -1   8        1.94        2.69      0.33 o
   5  -1   8        0.34        0.26      0.16 o
   6  -1   8        0.42        1.18      0.33 o
   7  -1   8        1.79        2.34      0.49 o
  -5   0   8        1.12        1.09      0.43 o
  -4   0   8        0.86        1.01      0.40 o
  -3   0   8       59.18       58.03      2.11 o
  -2   0   8       49.92       57.34      2.02 o
  -1   0   8      264.81      251.17      3.99 o
   0   0   8       36.29       35.45      0.84 o
   1   0   8        0.54        0.14      0.08 o
   2   0   8        0.00        0.04      0.17 o
   3   0   8        2.16        1.03      0.17 o
   4   0   8        6.89        6.31      0.68 o
   5   0   8        0.18        0.28      0.24 o
   6   0   8        2.10        1.41      0.34 o
   7   0   8        5.90        7.04      0.71 o
  -4   1   8        0.09        0.00      0.29 o
  -3   1   8        6.28        5.29      0.57 o
  -2   1   8       18.79       15.41      0.58 o
  -1   1   8       31.01       25.59      0.74 o
   0   1   8       30.16       37.09      1.41 o
   1   1   8        6.55        5.02      0.23 o
   2   1   8       76.95       87.55      1.88 o
   3   1   8       48.70       57.89      1.36 o
   4   1   8        4.28        3.66      0.42 o
   5   1   8       15.38       15.02      0.86 o
   6   1   8        0.52        1.33      0.36 o
   7   1   8        0.04        0.00      0.24 o
  -4   2   8        9.85       11.14      0.79 o
  -3   2   8       23.23       20.17      0.73 o
  -2   2   8        7.64        7.68      0.54 o
  -1   2   8        0.19        0.28      0.14 o
   0   2   8        0.26        0.74      0.15 o
   1   2   8       13.87       14.94      0.75 o
   2   2   8       13.19       17.64      0.84 o
   3   2   8       46.09       52.84      1.87 o
   4   2   8       37.81       26.31      1.16 o
   5   2   8        5.40        6.14      0.55 o
   6   2   8        1.38        0.96      0.32 o
   7   2   8        1.85        1.32      0.38 o
  -4   3   8        4.82        6.04      0.48 o
  -3   3   8        9.18        8.14      0.48 o
  -2   3   8        0.66        0.61      0.20 o
  -1   3   8      101.96       96.51      2.17 o
   0   3   8       25.70       25.00      1.06 o
   1   3   8       12.29       12.40      0.68 o
   2   3   8      134.13      121.03      3.72 o
   3   3   8       26.71       31.88      1.29 o
   4   3   8        2.49        3.70      0.42 o
   5   3   8        2.78        3.04      0.40 o
   6   3   8        4.38        3.65      0.46 o
   7   3   8        0.02        0.00      0.24 o
   8   3   8        0.68        0.71      0.35 o
  -3   4   8        3.28        1.70      0.29 o
  -2   4   8        1.37        1.63      0.26 o
  -1   4   8       92.37       84.89      2.86 o
   0   4   8       45.04       42.59      1.63 o
   1   4   8       38.90       34.35      1.34 o
   2   4   8        0.42        0.91      0.25 o
   3   4   8       10.99        9.49      0.62 o
   4   4   8       68.06       71.16      2.42 o
   5   4   8        2.29        2.58      0.48 o
   6   4   8        0.92        0.65      0.29 o
   7   4   8        0.18        0.00      0.22 o
   8   4   8        0.59        0.81      0.40 o
  -3   5   8        0.30        0.00      0.24 o
  -2   5   8        2.18        2.88      0.45 o
  -1   5   8        6.38        8.49      0.64 o
   0   5   8        1.61        1.52      0.32 o
   1   5   8       23.69       20.61      0.96 o
   2   5   8       42.80       43.94      1.66 o
   3   5   8       66.10       74.26      2.48 o
   4   5   8        4.52        3.26      0.41 o
   5   5   8        5.27        6.39      0.39 o
   6   5   8        0.05        0.03      0.22 o
   7   5   8        0.42        0.41      0.28 o
   8   5   8        0.41        0.07      0.31 o
  -2   6   8        1.47        1.58      0.41 o
  -1   6   8        3.83        3.64      0.48 o
   0   6   8        2.68        2.95      0.42 o
   1   6   8       32.15       28.70      1.26 o
   2   6   8       34.43       29.78      1.25 o
   3   6   8        5.19        5.68      0.52 o
   4   6   8        0.98        1.09      0.30 o
   5   6   8       14.65       15.34      0.63 o
   6   6   8        1.69        1.93      0.27 o
   7   6   8        0.64        0.64      0.30 o
  -1   7   8        0.05        0.00      0.22 o
   0   7   8       12.98       13.07      0.86 o
   1   7   8       43.45       39.23      1.63 o
   2   7   8        1.88        1.29      0.34 o
   3   7   8       64.92       64.75      2.28 o
   4   7   8        0.41        0.26      0.24 o
   5   7   8        2.02        2.20      0.34 o
   6   7   8        4.72        4.03      0.71 o
   7   7   8        0.34        0.36      0.25 o
   0   8   8        1.78        1.28      0.36 o
   1   8   8        6.64        7.99      0.67 o
   2   8   8       19.07       17.98      0.96 o
   3   8   8       18.24       19.52      1.03 o
   4   8   8        6.19        7.67      0.48 o
   5   8   8        0.09        0.06      0.20 o
   6   8   8        3.86        3.51      0.36 o
   2   9   8        0.52        0.59      0.28 o
   3   9   8        3.00        3.44      0.48 o
   4   9   8        0.52        0.57      0.24 o
   5   9   8        0.74        0.59      0.34 o
  -1  -6   9        0.56        0.40      0.31 o
   0  -6   9        0.62        0.77      0.34 o
  -2  -5   9        0.76        0.48      0.31 o
  -1  -5   9        3.43        3.04      0.46 o
   0  -5   9       17.99       16.01      0.92 o
   1  -5   9        9.36        9.95      0.72 o
   2  -5   9        1.37        0.46      0.32 o
   3  -5   9        2.71        2.99      0.49 o
  -3  -4   9        1.57        1.65      0.40 o
  -2  -4   9        2.81        2.32      0.40 o
  -1  -4   9        2.38        4.20      0.46 o
   0  -4   9        0.51        0.68      0.30 o
   1  -4   9        7.89        7.26      0.62 o
   2  -4   9       23.39       24.79      1.18 o
   3  -4   9        0.75        1.09      0.35 o
   4  -4   9        2.61        2.10      0.29 o
  -4  -3   9       18.03       20.93      1.19 o
  -3  -3   9        2.64        2.61      0.46 o
  -2  -3   9        6.89        7.12      0.41 o
  -1  -3   9        1.18        1.82      0.34 o
   0  -3   9      110.66      100.31      3.05 o
   1  -3   9        1.83        1.43      0.34 o
   2  -3   9       18.21       19.04      0.95 o
   3  -3   9        1.09        0.86      0.21 o
   4  -3   9        7.15        8.29      0.59 o
   5  -3   9        4.91        5.89      0.44 o
  -4  -2   9        1.81        2.09      0.47 o
  -3  -2   9        1.64        1.55      0.37 o
  -2  -2   9        9.25        8.79      0.66 o
  -1  -2   9       30.02       31.87      0.90 o
   0  -2   9      117.54      109.50      3.23 o
   1  -2   9        0.33        0.21      0.25 o
   2  -2   9       12.77       13.51      1.56 o
   3  -2   9       58.18       56.05      1.39 o
   4  -2   9        0.00        0.11      0.27 o
   5  -2   9        5.58        5.53      0.61 o
   6  -2   9        5.27        4.93      0.56 o
  -4  -1   9        1.60        0.00      0.28 o
  -3  -1   9        0.88        0.90      0.36 o
  -2  -1   9        1.54        1.23      0.33 o
  -1  -1   9       20.99       22.46      0.90 o
   0  -1   9       18.99       20.00      0.62 o
   1  -1   9       45.44       46.72      1.59 o
   2  -1   9        8.59        6.83      0.50 o
   3  -1   9       52.26       56.79      1.92 o
   4  -1   9       24.91       27.82      0.86 o
   5  -1   9        5.51        7.39      1.01 o
   6  -1   9        0.05        0.37      0.28 o
  -4   0   9        5.00        6.43      0.67 o
  -3   0   9       13.93       14.05      0.89 o
  -2   0   9        0.00        0.21      0.27 o
  -1   0   9      342.40      347.56      9.56 o
   0   0   9      117.57       99.52      2.07 o
   1   0   9       35.74       30.61      0.67 o
   2   0   9        1.08        1.78      0.21 o
   3   0   9        1.79        1.76      0.22 o
   4   0   9        6.54        5.89      0.36 o
   5   0   9        0.61        1.40      0.33 o
   6   0   9        2.63        1.78      0.41 o
   7   0   9        2.16        2.06      0.46 o
  -4   1   9        0.24        0.00      0.31 o
  -3   1   9        4.06        3.74      0.50 o
  -2   1   9        0.05        0.00      0.14 o
  -1   1   9      100.18       90.42      2.03 o
   0   1   9       72.96       83.14      1.87 o
   1   1   9       11.90        9.46      1.07 o
   2   1   9       44.79       42.23      1.88 o
   3   1   9        1.10        0.93      0.19 o
   4   1   9        0.00        0.00      0.17 o
   5   1   9        7.53        6.65      0.58 o
   6   1   9        3.97        2.31      0.42 o
   7   1   9        0.04        0.28      0.30 o
  -3   2   9        7.61        7.79      0.47 o
  -2   2   9        4.43        3.19      0.31 o
  -1   2   9       39.15       36.40      1.01 o
   0   2   9       16.28       13.04      1.25 o
   1   2   9        5.00        4.91      0.45 o
   2   2   9        0.81        0.79      0.24 o
   3   2   9        0.38        0.25      0.20 o
   4   2   9        7.66       11.12      0.72 o
   5   2   9        9.42        8.28      0.64 o
   6   2   9        0.05        0.07      0.25 o
   7   2   9        4.41        5.44      0.63 o
  -3   3   9       12.37       10.83      0.72 o
  -2   3   9        6.44        7.93      0.93 o
  -1   3   9       21.94       18.19      0.67 o
   0   3   9       29.18       30.02      1.25 o
   1   3   9       67.69       67.45      2.30 o
   2   3   9        2.34        1.85      0.33 o
   3   3   9        0.81        1.72      0.33 o
   4   3   9        1.52        2.32      0.37 o
   5   3   9        6.80        5.91      0.56 o
   6   3   9        2.09        1.08      0.34 o
   7   3   9        1.94        2.89      0.49 o
  -3   4   9        0.31        0.74      0.24 o
  -2   4   9        1.21        2.10      0.41 o
  -1   4   9       31.41       28.71      1.29 o
   0   4   9        0.06        0.01      0.19 o
   1   4   9      149.09      136.65      4.21 o
   2   4   9        1.86        1.32      0.30 o
   3   4   9        0.91        1.15      0.31 o
   4   4   9       38.80       29.24      1.29 o
   5   4   9        4.78        4.58      0.51 o
   6   4   9        0.06        0.76      0.30 o
   7   4   9        0.54        0.41      0.30 o
  -2   5   9        5.54        6.28      0.64 o
  -1   5   9        2.01        1.68      0.36 o
   0   5   9        1.31        1.76      0.34 o
   1   5   9       34.47       29.83      1.27 o
   2   5   9       20.57       20.58      1.01 o
   3   5   9        3.15        2.69      0.38 o
   4   5   9        0.23        0.15      0.24 o
   5   5   9        4.01        2.84      0.30 o
   6   5   9        2.60        2.42      0.43 o
   7   5   9        0.02        0.15      0.29 o
  -1   6   9        0.30        0.29      0.27 o
   0   6   9        0.02        0.37      0.22 o
   1   6   9        4.59        4.92      0.50 o
   2   6   9        0.06        0.40      0.26 o
   3   6   9        6.61        5.46      0.53 o
   4   6   9       10.30        8.13      0.64 o
   5   6   9       17.59       20.97      0.89 o
   6   6   9        0.29        0.27      0.20 o
   7   6   9        2.89        4.30      0.57 o
   0   7   9        0.81        0.46      0.27 o
   1   7   9        0.06        0.07      0.24 o
   2   7   9        2.23        2.69      0.41 o
   3   7   9       34.96       32.38      1.40 o
   4   7   9        9.49        8.04      0.65 o
   5   7   9        0.36        0.11      0.20 o
   6   7   9        0.14        0.39      0.22 o
   7   7   9        2.70        3.23      0.49 o
   1   8   9        0.16        0.00      0.18 o
   2   8   9        9.14        8.51      0.68 o
   3   8   9       20.74       21.00      1.11 o
   4   8   9        3.26        2.97      0.46 o
   5   8   9        8.86        9.50      0.54 o
   6   8   9        1.07        0.90      0.28 o
   3   9   9        3.76        4.17      0.53 o
   4   9   9        2.63        2.00      0.33 o
   0  -5  10        1.21        1.07      0.35 o
   1  -5  10        2.16        2.72      0.46 o
  -2  -4  10        2.85        2.69      0.44 o
  -1  -4  10        0.62        0.31      0.27 o
   0  -4  10        0.92        1.42      0.37 o
   1  -4  10        5.59        5.72      0.58 o
   2  -4  10       19.64       14.83      0.91 o
   3  -4  10        2.70        2.75      0.47 o
  -3  -3  10       11.77       15.77      1.01 o
  -2  -3  10        2.63        3.67      0.49 o
  -1  -3  10        1.94        2.84      0.42 o
   0  -3  10        0.76        0.67      0.27 o
   1  -3  10        4.26        5.51      0.53 o
   2  -3  10        7.29        4.62      0.50 o
   3  -3  10        4.84        5.49      0.55 o
   4  -3  10        2.14        2.88      0.32 o
  -3  -2  10        5.68        8.26      0.73 o
  -2  -2  10       18.03       20.80      1.09 o
  -1  -2  10        8.56       10.28      0.66 o
   0  -2  10        1.55        1.91      0.33 o
   1  -2  10        8.31        8.35      0.60 o
   2  -2  10      108.82      103.38      3.16 o
   3  -2  10       11.98       10.79      0.84 o
   4  -2  10        2.20        2.61      0.64 o
   5  -2  10        3.14        4.02      0.37 o
  -3  -1  10        1.95        1.54      0.43 o
  -2  -1  10        0.29        0.21      0.27 o
  -1  -1  10        1.32        0.99      0.31 o
   0  -1  10       18.72       22.15      0.97 o
   1  -1  10       83.60       89.07      2.72 o
   2  -1  10       45.71       43.22      1.46 o
   3  -1  10        3.96        4.27      0.33 o
   4  -1  10        0.25        0.33      0.19 o
   5  -1  10       18.34       17.27      0.69 o
   6  -1  10        0.00        0.00      0.24 o
  -3   0  10        0.85        0.76      0.38 o
  -2   0  10       10.55        7.70      0.64 o
  -1   0  10       10.73       10.45      0.71 o
   0   0  10        4.50        7.19      0.38 o
   1   0  10        2.86        2.19      0.24 o
   2   0  10       36.22       35.85      0.99 o
   3   0  10        7.48        6.45      0.39 o
   4   0  10        2.04        1.42      0.43 o
   5   0  10        9.33        9.67      0.73 o
   6   0  10        3.04        4.25      0.56 o
  -3   1  10        2.35        2.18      0.45 o
  -2   1  10        0.58        0.56      0.31 o
  -1   1  10       26.56       28.47      0.86 o
   0   1  10        4.77        6.72      0.64 o
   1   1  10      397.95      418.48      8.46 o
   2   1  10       21.99       21.71      0.72 o
   3   1  10        1.27        1.57      0.23 o
   4   1  10        0.28        0.86      0.30 o
   5   1  10        1.87        1.66      0.36 o
   6   1  10        2.24        2.46      0.46 o
  -3   2  10        0.00        0.40      0.34 o
  -2   2  10        4.67        3.48      0.31 o
  -1   2  10        0.20        0.00      0.15 o
   0   2  10       16.45       17.93      0.65 o
   1   2  10       31.48       28.82      1.23 o
   2   2  10       36.67       38.62      1.55 o
   3   2  10        0.00        0.00      0.19 o
   4   2  10        7.85        7.39      0.61 o
   5   2  10        1.51        1.17      0.35 o
   6   2  10        0.03        0.07      0.24 o
   7   2  10        2.34        1.55      0.45 o
  -2   3  10        6.24        7.60      0.46 o
  -1   3  10       25.39       23.86      0.81 o
   0   3  10       11.61        9.26      0.64 o
   1   3  10       35.11       36.69      1.49 o
   2   3  10       12.43       11.32      0.74 o
   3   3  10        2.18        2.49      0.41 o
   4   3  10        1.88        1.41      0.34 o
   5   3  10        1.24        2.03      0.40 o
   6   3  10        0.00        0.29      0.29 o
   7   3  10        1.19        0.87      0.37 o
  -2   4  10        0.57        0.59      0.32 o
  -1   4  10        1.26        1.59      0.36 o
   0   4  10        0.52        0.03      0.21 o
   1   4  10        0.06        0.33      0.25 o
   2   4  10       23.20       29.40      1.30 o
   3   4  10       36.96       40.17      1.64 o
   4   4  10       11.16       11.88      0.79 o
   5   4  10        3.33        4.91      0.55 o
   6   4  10        0.03        0.00      0.24 o
   7   4  10        1.01        0.72      0.36 o
  -1   5  10        1.72        0.62      0.30 o
   0   5  10        0.10        0.13      0.21 o
   1   5  10       34.38       32.63      1.41 o
   2   5  10        0.36        0.00      0.20 o
   3   5  10       40.46       37.77      1.56 o
   4   5  10        0.70        0.67      0.32 o
   5   5  10        0.27        0.21      0.26 o
   6   5  10        5.31        3.52      0.50 o
   7   5  10        0.65        0.80      0.36 o
  -1   6  10        0.01        0.01      0.22 o
   0   6  10        2.86        3.34      0.46 o
   1   6  10        0.27        0.36      0.25 o
   2   6  10        0.01        0.02      0.25 o
   3   6  10        8.42        7.94      0.63 o
   4   6  10        6.35        5.90      0.58 o
   5   6  10        0.99        2.00      0.40 o
   6   6  10        0.71        0.12      0.27 o
   0   7  10        1.28        0.82      0.31 o
   1   7  10        0.21        0.31      0.25 o
   2   7  10        0.27        0.06      0.22 o
   3   7  10        1.29        1.79      0.38 o
   4   7  10        2.45        1.26      0.36 o
   5   7  10        0.17        0.55      0.31 o
   6   7  10        0.53        0.02      0.22 o
   2   8  10        1.38        0.92      0.33 o
   3   8  10        2.82        2.30      0.44 o
   4   8  10        0.66        0.51      0.35 o
   5   8  10       10.70       11.99      0.63 o
  -1  -3  11        0.05        0.00      0.24 o
   0  -3  11        3.49        4.34      0.50 o
   1  -3  11        0.37        0.18      0.26 o
   2  -3  11        0.70        0.59      0.29 o
   3  -3  11        2.76        3.52      0.48 o
  -2  -2  11        6.82        9.55      0.80 o
   0  -2  11        2.87        3.03      0.42 o
   1  -2  11        0.34        1.15      0.32 o
   2  -2  11        4.00        3.15      0.42 o
   3  -2  11        0.27        0.20      0.24 o
   4  -2  11        5.13        4.21      0.37 o
  -2  -1  11        0.49        0.62      0.37 o
  -1  -1  11        0.70        0.55      0.32 o
   0  -1  11        1.09        1.06      0.29 o
   1  -1  11        2.98        4.90      0.47 o
   2  -1  11        7.77        5.69      0.51 o
   3  -1  11        5.11        4.78      0.36 o
   4  -1  11       24.71       23.67      0.82 o
   5  -1  11        8.31        8.69      0.76 o
  -2   0  11        1.12        1.80      0.42 o
  -1   0  11        2.13        1.07      0.33 o
   0   0  11        8.46       10.25      0.63 o
   1   0  11        1.30        2.02      0.31 o
   2   0  11        3.45        4.30      0.33 o
   3   0  11       29.98       32.04      0.97 o
   4   0  11        7.44        8.34      0.46 o
   5   0  11        3.68        4.62      0.57 o
  -2   1  11        1.63        0.27      0.33 o
  -1   1  11        0.39        0.64      0.29 o
   0   1  11        6.00        4.33      0.33 o
   1   1  11       32.24       32.19      0.93 o
   2   1  11       12.23       15.68      0.64 o
   3   1  11       14.39       13.75      0.58 o
   4   1  11        4.51        4.69      0.55 o
   5   1  11        0.00        0.51      0.30 o
   6   1  11        0.18        0.53      0.29 o
  -2   2  11        1.54        2.14      0.45 o
  -1   2  11        0.87        0.68      0.37 o
   0   2  11        4.42        5.46      0.51 o
   1   2  11       26.01       28.07      1.25 o
   2   2  11       16.00       21.35      1.08 o
   3   2  11       93.32      100.65      3.36 o
   4   2  11        0.04        0.04      0.26 o
   5   2  11        0.97        1.37      0.38 o
   6   2  11        0.16        0.56      0.30 o
  -1   3  11        0.16        0.01      0.22 o
   0   3  11        3.74        4.14      0.49 o
   1   3  11        2.92        4.52      0.50 o
   2   3  11       20.34       20.91      1.09 o
   3   3  11        1.79        0.77      0.31 o
   4   3  11       10.67       11.26      0.80 o
   5   3  11        0.48        0.32      0.26 o
   6   3  11        1.08        1.26      0.38 o
  -1   4  11        8.81       10.58      0.77 o
   0   4  11        7.11        9.51      0.71 o
   1   4  11       15.06       14.44      0.88 o
   2   4  11        4.59        3.67      0.46 o
   3   4  11        1.45        2.64      0.43 o
   4   4  11        5.80        5.54      0.59 o
   5   4  11        0.88        0.96      0.34 o
   6   4  11        2.78        3.10      0.51 o
   0   5  11        3.87        3.94      0.51 o
   1   5  11        3.48        4.05      0.51 o
   2   5  11        2.55        1.56      0.37 o
   3   5  11       11.66       14.42      0.90 o
   4   5  11        2.47        2.67      0.47 o
   5   5  11        3.06        3.37      0.51 o
   6   5  11        6.32        6.99      0.71 o
   1   6  11        2.79        2.47      0.43 o
   2   6  11        0.05        0.40      0.28 o
   3   6  11       18.87       18.86      1.04 o
   4   6  11        1.38        1.42      0.38 o
   5   6  11        3.46        2.57      0.48 o
   6   6  11        0.32        0.38      0.32 o
   2   7  11        1.24        0.99      0.36 o
   3   7  11        0.38        1.17      0.37 o
   4   7  11        0.33        0.73      0.33 o
   5   7  11        3.19        3.51      0.38 o
   0  -2  12        1.02        1.40      0.35 o
   1  -2  12        0.26        0.22      0.25 o
   2  -2  12        2.08        2.49      0.44 o
   1  -1  12        0.86        0.19      0.25 o
   2  -1  12        0.28        0.06      0.22 o
   3  -1  12        0.28        1.44      0.34 o
   4  -1  12        9.66        9.53      0.53 o
  -1   0  12        1.35        1.95      0.44 o
   1   0  12        3.90        2.97      0.41 o
   2   0  12        1.75        1.22      0.23 o
   3   0  12        2.38        1.72      0.27 o
   4   0  12       12.03       11.11      0.56 o
  -1   1  12        0.07        0.00      0.27 o
   0   1  12        0.39        0.58      0.34 o
   1   1  12        0.69        0.41      0.18 o
   2   1  12        1.52        1.91      0.34 o
   3   1  12        0.15        0.73      0.30 o
   4   1  12        0.02        0.41      0.30 o
   5   1  12        2.76        2.69      0.49 o
  -1   2  12        3.90        4.80      0.58 o
   0   2  12        3.42        2.73      0.41 o
   1   2  12        7.90        7.60      0.62 o
   2   2  12        0.32        0.19      0.25 o
   3   2  12       38.32       39.40      1.70 o
   4   2  12        4.19        6.64      0.67 o
   5   2  12        2.15        1.79      0.43 o
   0   3  12        0.01        0.00      0.21 o
   1   3  12        3.10        4.48      0.51 o
   2   3  12        0.81        0.87      0.31 o
   3   3  12       16.83       20.29      1.13 o
   4   3  12        5.26        4.06      0.55 o
   5   3  12        6.15        6.66      0.67 o
   0   4  12        6.80        8.79      0.73 o
   1   4  12        1.24        1.30      0.36 o
   2   4  12        0.17        0.19      0.25 o
   3   4  12        1.25        0.74      0.31 o
   4   4  12        5.78        5.45      0.61 o
   5   4  12        0.24        0.34      0.33 o
   1   5  12        6.74        7.18      0.64 o
   2   5  12        2.98        4.60      0.55 o
   3   5  12        0.86        0.97      0.33 o
   4   5  12        1.84        1.56      0.42 o
   5   5  12        1.40        0.40      0.35 o
   2   6  12        2.20        2.69      0.46 o
   3   6  12        4.20        3.71      0.51 o
   4   6  12        0.01        0.60      0.34 o
   2   0  13        4.29        5.43      0.57 o
   2   1  13        1.18        1.63      0.37 o
   3   1  13        0.09        0.30      0.28 o
   1   2  13        0.00        0.00      0.21 o
   2   2  13        0.50        0.48      0.27 o
   3   2  13        8.10        9.12      0.76 o
   4   2  13        0.46        0.19      0.30 o
   2   3  13        1.68        2.23      0.45 o
   3   3  13        8.21        9.00      0.76 o
   4   3  13        0.65        0.73      0.35 o
   3   4  13        0.01        0.02      0.27 o
 
